# Supplementary material for: The cis-acting replication element of the Hepatitis C virus genome recruits host factors that influence viral replication and translation
Source: Sci Rep. 2016 May 11;6:25729. doi: 10.1038/srep25729 (PMC4863150; doi:10.1038/srep25729)
Supplement: Supplementary Dataset 1 [file srep25729-s2.xls]

## Sheet: Hoja5
The cis-acting replication element of the Hepatitis C virus genome recruits host factors that influence viral replication and translation Pablo Ríos-Marco, Cristina Romero-López, Alfredo Berzal-Herranz* Instituto de Parasitología y Biomedicina López-Neyra, (IPBLN-CSIC). PTS Granada, Avda. del Conocimiento s/n, Armilla, 18016 Granada, Spain. Supplementary Dataset

## Sheet: Hoja1
MCP Output CRE2A vs No Biotin 4A
Accession	ID	Mass	Score	Coverage	Ratio	SD	Matched	Unique Peptides	Description
P35998|PRS7_HUMAN	97	48633.9	0.3	24.24	1.00 : 0.08	0.29 : 0.00	9	6	26S protease regulatory subunit 7 OS=Homo sapiens GN=PSMC2 PE=1 SV=3
tr|C9J9K3|C9J9K3_HUMAN	922	29505.6	0.4	15.53	1.00 : 0.32	0.00 : 0.01	3	2	40S ribosomal protein SA (Fragment) OS=Homo sapiens GN=RPSA PE=2 SV=1
tr|J3QQT2|J3QQT2_HUMAN	830	19786	0.5	33.33	1.00 : 0.29	0.10 : 0.00	9	8	60S ribosomal protein L17 (Fragment) OS=Homo sapiens GN=RPL17 PE=2 SV=1
tr|F5H7U0|F5H7U0_HUMAN	183	50793.5	1.4	22.99	1.00 : 0.40	0.00 : 0.03	10	10	6-phosphogluconate dehydrogenase, decarboxylating OS=Homo sapiens GN=PGD PE=2 SV=1
Q9BWD1|THIC_HUMAN	7597	41350.8	0.2	7.3	1.00 : 0.00	0.00 : 0.00	2	2	Acetyl-CoA acetyltransferase, cytosolic OS=Homo sapiens GN=ACAT2 PE=1 SV=2
P68133|ACTS_HUMAN	224	42051.1	0.3	29.7	1.00 : 0.23	0.00 : 0.09	18	3	Actin, alpha skeletal muscle OS=Homo sapiens GN=ACTA1 PE=1 SV=1
P60709|ACTB_HUMAN	118	41736.8	0.6	39.2	1.00 : 0.27	0.26 : 0.00	20	4	Actin, cytoplasmic 1 OS=Homo sapiens GN=ACTB PE=1 SV=1
P61160|ARP2_HUMAN	402	44760.8	0.4	12.18	1.00 : 0.43	0.27 : 0.00	4	3	Actin-related protein 2 OS=Homo sapiens GN=ACTR2 PE=1 SV=1
P53999|TCP4_HUMAN	7496	14395.3	1.1	47.24	1.00 : 0.06	0.08 : 0.00	11	11	Activated RNA polymerase II transcriptional coactivator p15 OS=Homo sapiens GN=SUB1 PE=1 SV=3
Q15650|TRIP4_HUMAN	7457	66146.3	0.3	10.49	1.00 : 0.05	0.32 : 0.00	5	3	Activating signal cointegrator 1 OS=Homo sapiens GN=TRIP4 PE=1 SV=4
P23526|SAHH_HUMAN	203	47716.1	0.8	18.98	1.00 : 0.33	0.06 : 0.00	7	5	Adenosylhomocysteinase OS=Homo sapiens GN=AHCY PE=1 SV=4
Q01518|CAP1_HUMAN	7388	51901.6	0.5	10.94	1.00 : 0.21	0.30 : 0.00	5	4	Adenylyl cyclase-associated protein 1 OS=Homo sapiens GN=CAP1 PE=1 SV=5
O00170|AIP_HUMAN	168	37636	0.4	14.24	1.00 : 0.26	0.67 : 0.00	5	5	AH receptor-interacting protein OS=Homo sapiens GN=AIP PE=1 SV=2
P52895|AK1C2_HUMAN	518	36735.3	0.3	17.02	1.00 : 0.23	0.00 : 0.09	5	2	Aldo-keto reductase family 1 member C2 OS=Homo sapiens GN=AKR1C2 PE=1 SV=3
P06733|ENOA_HUMAN	2288	47169	0.4	16.58	1.00 : 0.03	0.30 : 0.00	6	3	Alpha-enolase OS=Homo sapiens GN=ENO1 PE=1 SV=2
tr|B0YIW6|B0YIW6_HUMAN	599	61626.4	0.2	10.32	1.00 : 0.00	0.00 : 0.00	5	5	Archain 1, isoform CRA_a OS=Homo sapiens GN=ARCN1 PE=2 SV=1
Q99856|ARI3A_HUMAN	698	62888.9	0.3	7.58	1.00 : 0.47	0.43 : 0.00	4	4	AT-rich interactive domain-containing protein 3A OS=Homo sapiens GN=ARID3A PE=1 SV=2
O95816|BAG2_HUMAN	912	23771.9	0.2	20.85	1.00 : 0.26	0.22 : 0.00	4	4	BAG family molecular chaperone regulator 2 OS=Homo sapiens GN=BAG2 PE=1 SV=1
Q13057|COASY_HUMAN	720	62328.9	0.2	4.6	1.00 : 0.00	0.00 : 0.00	2	2	Bifunctional coenzyme A synthase OS=Homo sapiens GN=COASY PE=1 SV=4
Q96T60|PNKP_HUMAN	7351	57076.4	1.8	39.53	1.00 : 0.00	0.18 : 0.00	23	19	Bifunctional polynucleotide phosphatase/kinase OS=Homo sapiens GN=PNKP PE=1 SV=1
O43175|SERA_HUMAN	746	56650.5	0.2	3.93	1.00 : 0.00	0.00 : 0.00	2	2	D-3-phosphoglycerate dehydrogenase OS=Homo sapiens GN=PHGDH PE=1 SV=4
Q96EP5|DAZP1_HUMAN	2631	43383.4	0.7	18.67	1.00 : 0.17	2.89 : 0.00	7	5	DAZ-associated protein 1 OS=Homo sapiens GN=DAZAP1 PE=1 SV=1
P49916|DNLI3_HUMAN	7352	112907	1.1	18.73	1.00 : 0.01	0.18 : 0.00	18	12	DNA ligase 3 OS=Homo sapiens GN=LIG3 PE=1 SV=2
P06746|DPOLB_HUMAN	7364	38177.7	0.4	19.7	1.00 : 0.00	0.00 : 0.00	6	4	DNA polymerase beta OS=Homo sapiens GN=POLB PE=1 SV=3
P18887|XRCC1_HUMAN	7357	69476.6	1.8	23.53	1.00 : 0.01	0.06 : 0.00	18	18	DNA repair protein XRCC1 OS=Homo sapiens GN=XRCC1 PE=1 SV=2
P49736|MCM2_HUMAN	115	101896	0.2	5.3	1.00 : 0.00	0.00 : 0.00	4	4	DNA replication licensing factor MCM2 OS=Homo sapiens GN=MCM2 PE=1 SV=4
tr|G3V5Q1|G3V5Q1_HUMAN	7397	27124.9	0.2	19.42	1.00 : 0.23	0.23 : 0.00	3	3	DNA-(apurinic or apyrimidinic site) lyase (Fragment) OS=Homo sapiens GN=APEX1 PE=2 SV=1
Q99615|DNJC7_HUMAN	704	56440.9	0.3	9.71	1.00 : 0.01	0.21 : 0.00	4	4	DnaJ homolog subfamily C member 7 OS=Homo sapiens GN=DNAJC7 PE=1 SV=2
tr|Q5JW30|Q5JW30_HUMAN	282	54708.8	0.5	10.12	1.00 : 0.35	0.20 : 0.00	5	5	Double-stranded RNA-binding protein Staufen homolog 1 OS=Homo sapiens GN=STAU1 PE=2 SV=1
tr|F5H223|F5H223_HUMAN	1249	41703.4	0.5	14.28	1.00 : 0.26	0.30 : 0.00	5	5	Dynactin subunit 2 OS=Homo sapiens GN=DCTN2 PE=2 SV=1
Q96FZ2|HMCES_HUMAN	7362	40574.9	0.9	27.68	1.00 : 0.02	0.27 : 0.00	9	9	Embryonic stem cell-specific 5-hydroxymethylcytosine-binding protein OS=Homo sapiens GN=HMCES PE=1 SV=1
tr|I3L1R7|I3L1R7_HUMAN	529	41395.8	0.3	23.16	1.00 : 0.25	0.30 : 0.00	7	5	Ethanolamine-phosphate cytidylyltransferase OS=Homo sapiens GN=PCYT2 PE=2 SV=1
P60228|EIF3E_HUMAN	440	52220.9	0.2	10.78	1.00 : 0.39	0.29 : 0.00	5	2	Eukaryotic translation initiation factor 3 subunit E OS=Homo sapiens GN=EIF3E PE=1 SV=1
O00303|EIF3F_HUMAN	824	37563.9	0.4	21	1.00 : 0.26	0.38 : 0.00	7	4	Eukaryotic translation initiation factor 3 subunit F OS=Homo sapiens GN=EIF3F PE=1 SV=1
Q13347|EIF3I_HUMAN	7381	36501.8	0.4	21.53	1.00 : 0.45	0.15 : 0.00	6	5	Eukaryotic translation initiation factor 3 subunit I OS=Homo sapiens GN=EIF3I PE=1 SV=1
P23588|IF4B_HUMAN	844	69151.3	0.4	10.8	1.00 : 0.13	0.00 : 0.03	5	4	Eukaryotic translation initiation factor 4B OS=Homo sapiens GN=EIF4B PE=1 SV=2
tr|B1AMU3|B1AMU3_HUMAN	7641	18816.6	0.2	17.05	1.00 : 0.06	0.24 : 0.00	2	2	Exosome complex component CSL4 OS=Homo sapiens GN=EXOSC1 PE=2 SV=1
Q13868|EXOS2_HUMAN	3129	32789	0.3	14.67	1.00 : 0.16	0.00 : 0.06	3	3	Exosome complex component RRP4 OS=Homo sapiens GN=EXOSC2 PE=1 SV=2
Q9NPD3|EXOS4_HUMAN	7448	26383	0.2	11.83	1.00 : 0.00	0.00 : 0.00	4	3	Exosome complex component RRP41 OS=Homo sapiens GN=EXOSC4 PE=1 SV=3
P15311|EZRI_HUMAN	367	69412.9	0.5	13.13	1.00 : 0.21	0.22 : 0.00	8	4	Ezrin OS=Homo sapiens GN=EZR PE=1 SV=4
Q96I24|FUBP3_HUMAN	752	61640.4	0.7	18.88	1.00 : 0.21	0.12 : 0.00	9	7	Far upstream element-binding protein 3 OS=Homo sapiens GN=FUBP3 PE=1 SV=2
P39748|FEN1_HUMAN	1033	42593	0.9	13.94	1.00 : 0.12	0.21 : 0.00	6	6	Flap endonuclease 1 OS=Homo sapiens GN=FEN1 PE=1 SV=1
P04075|ALDOA_HUMAN	1231	39420	0.7	19.78	1.00 : 0.14	0.08 : 0.00	7	7	Fructose-bisphosphate aldolase A OS=Homo sapiens GN=ALDOA PE=1 SV=2
P11413|G6PD_HUMAN	1199	59256.8	0.2	9.7	1.00 : 0.00	0.00 : 0.00	4	4	Glucose-6-phosphate 1-dehydrogenase OS=Homo sapiens GN=G6PD PE=1 SV=4
P47897|SYQ_HUMAN	98	87798.8	0.6	15.87	1.00 : 0.26	0.00 : 0.07	11	7	Glutamine--tRNA ligase OS=Homo sapiens GN=QARS PE=1 SV=1
P49915|GUAA_HUMAN	7508	76715.5	0.2	3.31	1.00 : 0.29	0.27 : 0.00	3	3	GMP synthase [glutamine-hydrolyzing] OS=Homo sapiens GN=GMPS PE=1 SV=1
Q14527|HLTF_HUMAN	7350	113928	2.9	24.77	1.00 : 0.09	0.12 : 0.00	33	31	Helicase-like transcription factor OS=Homo sapiens GN=HLTF PE=1 SV=2
Q03014|HHEX_HUMAN	7454	30021.6	0.2	7.4	1.00 : 0.00	0.00 : 0.00	2	2	Hematopoietically-expressed homeobox protein HHEX OS=Homo sapiens GN=HHEX PE=1 SV=1
tr|D6R9P3|D6R9P3_HUMAN	1373	30302.8	0.5	19.64	1.00 : 0.02	0.30 : 0.00	5	4	Heterogeneous nuclear ribonucleoprotein A/B OS=Homo sapiens GN=HNRNPAB PE=2 SV=1
Q13151|ROA0_HUMAN	1846	30840.7	0.9	29.18	1.00 : 0.02	0.00 : 0.01	10	8	Heterogeneous nuclear ribonucleoprotein A0 OS=Homo sapiens GN=HNRNPA0 PE=1 SV=1
tr|F8W6I7|F8W6I7_HUMAN	151	33155.2	1.2	57.65	1.00 : 0.02	0.13 : 0.00	30	11	Heterogeneous nuclear ribonucleoprotein A1 OS=Homo sapiens GN=HNRNPA1 PE=4 SV=2
P51991|ROA3_HUMAN	813	39594.9	1.9	33.59	1.00 : 0.03	0.04 : 0.00	19	18	Heterogeneous nuclear ribonucleoprotein A3 OS=Homo sapiens GN=HNRNPA3 PE=1 SV=2
O14979|HNRDL_HUMAN	7409	46437.5	0.2	10	1.00 : 0.00	0.00 : 0.00	4	2	Heterogeneous nuclear ribonucleoprotein D-like OS=Homo sapiens GN=HNRNPDL PE=1 SV=3
Q00839|HNRPU_HUMAN	352	90584.6	1.2	24.72	1.00 : 0.07	0.00 : 0.01	29	26	Heterogeneous nuclear ribonucleoprotein U OS=Homo sapiens GN=HNRNPU PE=1 SV=6
Q1KMD3|HNRL2_HUMAN	7374	85104.9	0.3	4.81	1.00 : 0.00	0.00 : 0.00	3	3	Heterogeneous nuclear ribonucleoprotein U-like protein 2 OS=Homo sapiens GN=HNRNPUL2 PE=1 SV=1
P22626|ROA2_HUMAN	220	37429.7	0.8	44.75	1.00 : 0.04	0.12 : 0.00	23	19	Heterogeneous nuclear ribonucleoproteins A2/B1 OS=Homo sapiens GN=HNRNPA2B1 PE=1 SV=2
P09429|HMGB1_HUMAN	3052	24893.7	0.5	41.39	1.00 : 0.00	0.00 : 0.00	9	5	High mobility group protein B1 OS=Homo sapiens GN=HMGB1 PE=1 SV=3
P26583|HMGB2_HUMAN	2643	24033.7	1.5	43.54	1.00 : 0.06	0.02 : 0.00	17	15	High mobility group protein B2 OS=Homo sapiens GN=HMGB2 PE=1 SV=2
Q86YZ3|HORN_HUMAN	871	282389	0.6	3.71	1.00 : 0.26	0.25 : 0.00	7	7	Hornerin OS=Homo sapiens GN=HRNR PE=1 SV=2
P50502|F10A1_HUMAN	851	41331.7	0.6	19.24	1.00 : 0.19	0.00 : 0.03	7	5	Hsc70-interacting protein OS=Homo sapiens GN=ST13 PE=1 SV=2
Q16543|CDC37_HUMAN	3283	44468.3	0.2	12.69	1.00 : 0.37	0.22 : 0.00	4	3	Hsp90 co-chaperone Cdc37 OS=Homo sapiens GN=CDC37 PE=1 SV=1
Q01581|HMCS1_HUMAN	160	57293.7	1	19.03	1.00 : 0.44	0.03 : 0.00	8	8	Hydroxymethylglutaryl-CoA synthase, cytoplasmic OS=Homo sapiens GN=HMGCS1 PE=1 SV=2
O75874|IDHC_HUMAN	102	46659.3	1	41.54	1.00 : 0.18	0.31 : 0.00	18	16	Isocitrate dehydrogenase [NADP] cytoplasmic OS=Homo sapiens GN=IDH1 PE=1 SV=2
Q9H0D6-2|XRN2_HUMAN	2706	99961.7	0.6	9.26	1.00 : 0.20	0.00 : 0.05	7	6	Isoform 2 of 5'-3' exoribonuclease 2 OS=Homo sapiens GN=XRN2
P53396-2|ACLY_HUMAN	26	119772	1.2	19.43	1.00 : 0.41	0.00 : 0.01	18	17	Isoform 2 of ATP-citrate synthase OS=Homo sapiens GN=ACLY
Q14444-2|CAPR1_HUMAN	568	76861.6	0.9	11.09	1.00 : 0.12	0.23 : 0.00	8	7	Isoform 2 of Caprin-1 OS=Homo sapiens GN=CAPRIN1
Q96HQ2-2|C2AIL_HUMAN	14942	9508.74	0.2	24.7	1.00 : 0.00	0.00 : 0.00	3	2	Isoform 2 of CDKN2AIP N-terminal-like protein OS=Homo sapiens GN=CDKN2AIPNL
P62633-2|CNBP_HUMAN	7432	18742	0.3	29.41	1.00 : 0.02	0.30 : 0.00	5	5	Isoform 2 of Cellular nucleic acid-binding protein OS=Homo sapiens GN=CNBP
P50570-2|DYN2_HUMAN	460	97651.9	0.3	3.81	1.00 : 0.29	0.23 : 0.00	3	2	Isoform 2 of Dynamin-2 OS=Homo sapiens GN=DNM2
P06744-2|G6PI_HUMAN	587	64324.7	0.8	14.93	1.00 : 0.20	0.10 : 0.00	10	10	Isoform 2 of Glucose-6-phosphate isomerase OS=Homo sapiens GN=GPI
P04406-2|G3P_HUMAN	2053	31547.9	1	34.12	1.00 : 0.06	0.28 : 0.00	10	8	Isoform 2 of Glyceraldehyde-3-phosphate dehydrogenase OS=Homo sapiens GN=GAPDH
P08107-2|HSP71_HUMAN	108	63937.3	0.3	19.28	1.00 : 0.44	0.81 : 0.00	10	2	Isoform 2 of Heat shock 70 kDa protein 1A/1B OS=Homo sapiens GN=HSPA1A
P52272-2|HNRPM_HUMAN	29	73620.9	2	51.95	1.00 : 0.08	0.10 : 0.00	69	16	Isoform 2 of Heterogeneous nuclear ribonucleoprotein M OS=Homo sapiens GN=HNRNPM
P41227-2|NAA10_HUMAN	2512	24783.7	0.3	8.63	1.00 : 0.24	0.25 : 0.00	2	2	Isoform 2 of N-alpha-acetyltransferase 10 OS=Homo sapiens GN=NAA10
Q15233-2|NONO_HUMAN	380	43866.1	1	28.01	1.00 : 0.39	0.00 : 0.03	17	16	Isoform 2 of Non-POU domain-containing octamer-binding protein OS=Homo sapiens GN=NONO
Q01085-2|TIAR_HUMAN	3210	43448.7	0.3	11.73	1.00 : 0.10	0.18 : 0.00	5	3	Isoform 2 of Nucleolysin TIAR OS=Homo sapiens GN=TIAL1
Q96DH6-2|MSI2H_HUMAN	2447	28420.7	1	39.44	1.00 : 0.10	0.20 : 0.00	13	10	Isoform 2 of RNA-binding protein Musashi homolog 2 OS=Homo sapiens GN=MSI2
Q13409-6|DC1I2_HUMAN	673	68298.2	0.3	11.94	1.00 : 0.25	0.31 : 0.00	5	5	Isoform 2F of Cytoplasmic dynein 1 intermediate chain 2 OS=Homo sapiens GN=DYNC1I2
Q07666-3|KHDR1_HUMAN	1624	44027.4	0.4	7.42	1.00 : 0.24	0.32 : 0.00	5	5	Isoform 3 of KH domain-containing, RNA-binding, signal transduction-associated protein 1 OS=Homo sapiens GN=KHDRBS1
P22392-2|NDKB_HUMAN	479	30137.1	0.3	40.82	1.00 : 0.27	0.30 : 0.00	12	4	Isoform 3 of Nucleoside diphosphate kinase B OS=Homo sapiens GN=NME2
Q8NC51-3|PAIRB_HUMAN	1631	43135.4	0.7	10.68	1.00 : 0.28	0.18 : 0.00	5	5	Isoform 3 of Plasminogen activator inhibitor 1 RNA-binding protein OS=Homo sapiens GN=SERBP1
Q99873-3|ANM1_HUMAN	481	39602.4	0.5	15.16	1.00 : 0.22	0.14 : 0.00	5	5	Isoform 3 of Protein arginine N-methyltransferase 1 OS=Homo sapiens GN=PRMT1
P15927-3|RFA2_HUMAN	7504	38809.7	0.5	16.2	1.00 : 0.00	0.00 : 0.00	6	5	Isoform 3 of Replication protein A 32 kDa subunit OS=Homo sapiens GN=RPA2
Q8IXZ3-4|SP8_HUMAN	7472	50499.6	0.2	8.66	1.00 : 0.00	0.00 : 0.00	3	3	Isoform 4 of Transcription factor Sp8 OS=Homo sapiens GN=SP8
Q14157-4|UBP2L_HUMAN	445	103168	0.7	7.17	1.00 : 0.40	0.11 : 0.00	6	6	Isoform 4 of Ubiquitin-associated protein 2-like OS=Homo sapiens GN=UBAP2L
Q05682-5|CALD1_HUMAN	1775	61212.8	0.2	10.52	1.00 : 0.19	0.25 : 0.00	4	4	Isoform 5 of Caldesmon OS=Homo sapiens GN=CALD1
Q15637-5|SF01_HUMAN	14894	80620.6	0.2	3.4	1.00 : 0.00	0.00 : 0.00	2	2	Isoform 5 of Splicing factor 1 OS=Homo sapiens GN=SF1
O94979-6|SC31A_HUMAN	257	117673	0.5	8.52	1.00 : 0.26	0.10 : 0.00	10	8	Isoform 6 of Protein transport protein Sec31A OS=Homo sapiens GN=SEC31A
Q9UHD8-7|SEPT9_HUMAN	1615	63502.5	0.7	12.52	1.00 : 0.24	0.00 : 0.06	5	5	Isoform 7 of Septin-9 OS=Homo sapiens GN=SEPT9
Q9UN86-2|G3BP2_HUMAN	473	50817.4	0.8	16.48	1.00 : 0.08	0.00 : 0.02	8	8	Isoform B of Ras GTPase-activating protein-binding protein 2 OS=Homo sapiens GN=G3BP2
O75190-3|DNJB6_HUMAN	1371	35714.4	0.3	15.07	1.00 : 0.10	0.23 : 0.00	4	2	Isoform C of DnaJ homolog subfamily B member 6 OS=Homo sapiens GN=DNAJB6
P00390-2|GSHR_HUMAN	7486	51700.6	0.6	12.94	1.00 : 0.25	0.22 : 0.00	5	5	Isoform Cytoplasmic of Glutathione reductase, mitochondrial OS=Homo sapiens GN=GSR
Q93062-4|RBPMS_HUMAN	2156	15793.9	0.4	18.88	1.00 : 0.45	0.02 : 0.00	2	2	Isoform D of RNA-binding protein with multiple splicing OS=Homo sapiens GN=RBPMS
Q13557-12|KCC2D_HUMAN	540	54113.9	0.2	10.04	1.00 : 0.23	0.00 : 0.03	4	3	Isoform Delta 12 of Calcium/calmodulin-dependent protein kinase type II subunit delta OS=Homo sapiens GN=CAMK2D
P13647|K2C5_HUMAN	49	62378.4	0.6	32.88	1.00 : 0.48	0.18 : 0.00	23	8	Keratin, type II cytoskeletal 5 OS=Homo sapiens GN=KRT5 PE=1 SV=3
P00338|LDHA_HUMAN	221	36688.7	0.8	35.84	1.00 : 0.24	0.00 : 0.03	13	9	L-lactate dehydrogenase A chain OS=Homo sapiens GN=LDHA PE=1 SV=2
tr|E7EVA0|E7EVA0_HUMAN	7405	245442	0.6	3.43	1.00 : 0.16	0.29 : 0.00	7	7	Microtubule-associated protein OS=Homo sapiens GN=MAP4 PE=2 SV=1
tr|B1AHF3|B1AHF3_HUMAN	14944	16696.4	0.2	15.64	1.00 : 0.00	0.00 : 0.00	2	2	NADH-cytochrome b5 reductase 3 membrane-bound form (Fragment) OS=Homo sapiens GN=CYB5R3 PE=2 SV=1
tr|F8W8I6|F8W8I6_HUMAN	2634	42835	0.2	11.94	1.00 : 0.00	0.00 : 0.00	4	2	Nucleolysin TIA-1 isoform p40 OS=Homo sapiens GN=TIA1 PE=2 SV=1
P15531|NDKA_HUMAN	786	17148.7	0.2	46.71	1.00 : 0.00	0.00 : 0.00	10	2	Nucleoside diphosphate kinase A OS=Homo sapiens GN=NME1 PE=1 SV=1
Q8WXF1|PSPC1_HUMAN	1793	58743.6	0.2	9.36	1.00 : 0.29	0.00 : 0.11	4	4	Paraspeckle component 1 OS=Homo sapiens GN=PSPC1 PE=1 SV=1
Q96HC4|PDLI5_HUMAN	335	63945.2	0.3	11.74	1.00 : 0.00	0.00 : 0.00	6	6	PDZ and LIM domain protein 5 OS=Homo sapiens GN=PDLIM5 PE=1 SV=5
P62937|PPIA_HUMAN	885	18012.5	1.2	33.33	1.00 : 0.19	0.00 : 0.03	9	9	Peptidyl-prolyl cis-trans isomerase A OS=Homo sapiens GN=PPIA PE=1 SV=2
Q02790|FKBP4_HUMAN	223	51804.6	0.8	21.13	1.00 : 0.39	0.00 : 0.01	10	10	Peptidyl-prolyl cis-trans isomerase FKBP4 OS=Homo sapiens GN=FKBP4 PE=1 SV=3
tr|E9PBS1|E9PBS1_HUMAN	245	45651.6	0.3	24.45	1.00 : 0.20	0.29 : 0.00	8	8	Phosphoribosylaminoimidazole carboxylase (Fragment) OS=Homo sapiens GN=PAICS PE=2 SV=1
Q9Y617|SERC_HUMAN	300	40422.7	0.5	18.91	1.00 : 0.25	0.00 : 0.07	6	6	Phosphoserine aminotransferase OS=Homo sapiens GN=PSAT1 PE=1 SV=2
tr|G3V167|G3V167_HUMAN	7394	60215	0.5	17.32	1.00 : 0.00	0.00 : 0.00	7	5	Poly (ADP-ribose) polymerase family, member 2, isoform CRA_a OS=Homo sapiens GN=PARP2 PE=2 SV=1
P09874|PARP1_HUMAN	1346	113084	4.5	36.09	1.00 : 0.02	0.01 : 0.00	50	47	Poly [ADP-ribose] polymerase 1 OS=Homo sapiens GN=PARP1 PE=1 SV=4
Q15365|PCBP1_HUMAN	524	37497.8	0.6	18.53	1.00 : 0.47	0.11 : 0.00	5	3	Poly(rC)-binding protein 1 OS=Homo sapiens GN=PCBP1 PE=1 SV=2
Q9BY77|PDIP3_HUMAN	1829	46089.3	0.5	10.45	1.00 : 0.27	0.02 : 0.00	3	3	Polymerase delta-interacting protein 3 OS=Homo sapiens GN=POLDIP3 PE=1 SV=2
P26599|PTBP1_HUMAN	441	57221.4	0.6	10.92	1.00 : 0.34	0.00 : 0.03	6	4	Polypyrimidine tract-binding protein 1 OS=Homo sapiens GN=PTBP1 PE=1 SV=1
tr|B4DLW8|B4DLW8_HUMAN	177	60563.3	0.8	13.45	1.00 : 0.39	0.03 : 0.00	7	6	Probable ATP-dependent RNA helicase DDX5 OS=Homo sapiens GN=DDX5 PE=2 SV=1
tr|E7EWK3|E7EWK3_HUMAN	7533	91431.1	0.3	4.64	1.00 : 0.00	0.00 : 0.00	3	3	Probable ATP-dependent RNA helicase DHX36 (Fragment) OS=Homo sapiens GN=DHX36 PE=2 SV=1
P12004|PCNA_HUMAN	939	28768.8	0.9	19.54	1.00 : 0.15	0.00 : 0.03	6	6	Proliferating cell nuclear antigen OS=Homo sapiens GN=PCNA PE=1 SV=1
Q9UQ80|PA2G4_HUMAN	810	43786.9	0.3	8.62	1.00 : 0.20	0.23 : 0.00	3	3	Proliferation-associated protein 2G4 OS=Homo sapiens GN=PA2G4 PE=1 SV=3
P25786|PSA1_HUMAN	2504	29555.6	0.4	23.95	1.00 : 0.17	0.00 : 0.02	5	3	Proteasome subunit alpha type-1 OS=Homo sapiens GN=PSMA1 PE=1 SV=1
Q6ZN17|LN28B_HUMAN	7414	27083.6	0.4	20	1.00 : 0.21	0.28 : 0.00	4	4	Protein lin-28 homolog B OS=Homo sapiens GN=LIN28B PE=1 SV=1
P48634|PRC2A_HUMAN	7361	228861	1.1	7	1.00 : 0.00	0.00 : 0.00	11	11	Protein PRRC2A OS=Homo sapiens GN=PRRC2A PE=1 SV=3
P06702|S10A9_HUMAN	7599	13242	0.2	26.31	1.00 : 0.31	0.26 : 0.00	2	2	Protein S100-A9 OS=Homo sapiens GN=S100A9 PE=1 SV=1
O43143|DHX15_HUMAN	355	90932.8	0.2	6.41	1.00 : 0.32	0.00 : 0.03	5	4	Putative pre-mRNA-splicing factor ATP-dependent RNA helicase DHX15 OS=Homo sapiens GN=DHX15 PE=1 SV=2
P98179|RBM3_HUMAN	3267	17170.4	0.7	36.94	1.00 : 0.04	0.27 : 0.00	7	6	Putative RNA-binding protein 3 OS=Homo sapiens GN=RBM3 PE=1 SV=1
Q08257|QOR_HUMAN	1004	35206.7	0.4	11.85	1.00 : 0.29	0.10 : 0.00	3	3	Quinone oxidoreductase OS=Homo sapiens GN=CRYZ PE=1 SV=1
Q13283|G3BP1_HUMAN	231	52164.3	1.4	26.6	1.00 : 0.25	0.11 : 0.00	15	14	Ras GTPase-activating protein-binding protein 1 OS=Homo sapiens GN=G3BP1 PE=1 SV=1
P35250|RFC2_HUMAN	7376	39157.3	0.4	13.84	1.00 : 0.23	0.30 : 0.00	4	4	Replication factor C subunit 2 OS=Homo sapiens GN=RFC2 PE=1 SV=3
P40938|RFC3_HUMAN	7402	40556.3	0.4	14.6	1.00 : 0.17	0.29 : 0.00	5	4	Replication factor C subunit 3 OS=Homo sapiens GN=RFC3 PE=1 SV=2
tr|C9JZI1|C9JZI1_HUMAN	7501	36877.5	0.3	10.71	1.00 : 0.00	0.00 : 0.00	3	3	Replication factor C subunit 4 OS=Homo sapiens GN=RFC4 PE=2 SV=1
tr|B5MC59|B5MC59_HUMAN	7619	9170.43	0.2	34.14	1.00 : 0.00	0.00 : 0.00	2	2	Replication protein A 14 kDa subunit OS=Homo sapiens GN=RPA3 PE=2 SV=1
P27694|RFA1_HUMAN	7353	68138.3	1.9	35.38	1.00 : 0.02	0.17 : 0.00	23	19	Replication protein A 70 kDa DNA-binding subunit OS=Homo sapiens GN=RPA1 PE=1 SV=2
Q6P6C2|ALKB5_HUMAN	7400	44256	0.3	15.22	1.00 : 0.00	0.00 : 0.00	4	4	RNA demethylase ALKBH5 OS=Homo sapiens GN=ALKBH5 PE=1 SV=2
P38159|RBMX_HUMAN	7456	42331.8	0.2	7.16	1.00 : 0.00	0.00 : 0.00	2	2	RNA-binding motif protein, X chromosome OS=Homo sapiens GN=RBMX PE=1 SV=3
tr|E7ETU5|E7ETU5_HUMAN	7473	40147.2	0.4	17.56	1.00 : 0.16	0.31 : 0.00	5	5	RNA-binding motif, single-stranded-interacting protein 1 OS=Homo sapiens GN=RBMS1 PE=2 SV=1
Q96PK6|RBM14_HUMAN	853	69491.6	0.4	8.66	1.00 : 0.19	0.00 : 0.03	5	3	RNA-binding protein 14 OS=Homo sapiens GN=RBM14 PE=1 SV=2
Q9Y580|RBM7_HUMAN	7451	30503.5	0.4	16.91	1.00 : 0.03	0.33 : 0.00	5	4	RNA-binding protein 7 OS=Homo sapiens GN=RBM7 PE=1 SV=1
O43347|MSI1H_HUMAN	7379	39124.5	0.5	19.88	1.00 : 0.02	0.00 : 0.01	7	5	RNA-binding protein Musashi homolog 1 OS=Homo sapiens GN=MSI1 PE=1 SV=1
Q9Y230|RUVB2_HUMAN	379	51156.6	0.3	6.26	1.00 : 0.22	0.25 : 0.00	2	2	RuvB-like 2 OS=Homo sapiens GN=RUVBL2 PE=1 SV=3
tr|D6RGI3|D6RGI3_HUMAN	928	49006	0.3	12.23	1.00 : 0.21	0.23 : 0.00	4	2	Septin 11, isoform CRA_b OS=Homo sapiens GN=SEPT11 PE=2 SV=1
tr|B5MCX3|B5MCX3_HUMAN	1131	36940.2	0.5	17.44	1.00 : 0.27	0.00 : 0.05	5	5	Septin-2 OS=Homo sapiens GN=SEPT2 PE=2 SV=1
tr|C9K0U8|C9K0U8_HUMAN	7651	14131.1	0.2	20.66	1.00 : 0.25	0.13 : 0.00	2	2	Single-stranded DNA-binding protein (Fragment) OS=Homo sapiens GN=SSBP1 PE=2 SV=1
P23246|SFPQ_HUMAN	241	76149.6	1.5	20.93	1.00 : 0.12	0.00 : 0.02	15	14	Splicing factor, proline- and glutamine-rich OS=Homo sapiens GN=SFPQ PE=1 SV=2
P31948|STIP1_HUMAN	7377	62639.3	0.5	10.12	1.00 : 0.09	0.30 : 0.00	6	5	Stress-induced-phosphoprotein 1 OS=Homo sapiens GN=STIP1 PE=1 SV=1
P42285|SK2L2_HUMAN	7370	117805	0.4	3.93	1.00 : 0.12	0.11 : 0.00	4	4	Superkiller viralicidic activity 2-like 2 OS=Homo sapiens GN=SKIV2L2 PE=1 SV=3
P78371|TCPB_HUMAN	45	57488.3	1	29.15	1.00 : 0.46	0.19 : 0.00	18	16	T-complex protein 1 subunit beta OS=Homo sapiens GN=CCT2 PE=1 SV=4
P50990|TCPQ_HUMAN	244	59620.7	1	25.72	1.00 : 0.28	0.09 : 0.00	13	13	T-complex protein 1 subunit theta OS=Homo sapiens GN=CCT8 PE=1 SV=4
tr|E9PIR7|E9PIR7_HUMAN	8381	53167	0.3	6.84	1.00 : 0.18	0.29 : 0.00	2	2	Thioredoxin reductase 1, cytoplasmic OS=Homo sapiens GN=TXNRD1 PE=2 SV=1
Q00577|PURA_HUMAN	7600	34910.8	0.3	12.11	1.00 : 0.06	0.00 : 0.01	4	4	Transcriptional activator protein Pur-alpha OS=Homo sapiens GN=PURA PE=1 SV=2
Q96QR8|PURB_HUMAN	7393	33240.8	0.4	17.94	1.00 : 0.07	0.32 : 0.00	5	4	Transcriptional activator protein Pur-beta OS=Homo sapiens GN=PURB PE=1 SV=3
P22102|PUR2_HUMAN	253	107767	0.2	4.15	1.00 : 0.00	0.00 : 0.00	4	3	Trifunctional purine biosynthetic protein adenosine-3 OS=Homo sapiens GN=GART PE=1 SV=1
P60174|TPIS_HUMAN	1301	30791	0.3	12.23	1.00 : 0.33	0.28 : 0.00	3	2	Triosephosphate isomerase OS=Homo sapiens GN=TPI1 PE=1 SV=3
P54577|SYYC_HUMAN	1106	59143.6	0.3	4.16	1.00 : 0.37	0.00 : 0.02	2	2	Tyrosine--tRNA ligase, cytoplasmic OS=Homo sapiens GN=YARS PE=1 SV=4
tr|G3V2F4|G3V2F4_HUMAN	7498	64827.4	0.3	4.49	1.00 : 0.00	0.00 : 0.00	3	3	Tyrosyl-DNA phosphodiesterase 1 OS=Homo sapiens GN=TDP1 PE=2 SV=1
P09936|UCHL1_HUMAN	7552	24824.3	0.2	14.34	1.00 : 0.00	0.00 : 0.00	2	2	Ubiquitin carboxyl-terminal hydrolase isozyme L1 OS=Homo sapiens GN=UCHL1 PE=1 SV=2
P62979|RS27A_HUMAN	876	17964.9	0.3	35.25	1.00 : 0.25	0.00 : 0.10	4	4	Ubiquitin-40S ribosomal protein S27a OS=Homo sapiens GN=RPS27A PE=1 SV=2
P22314|UBA1_HUMAN	1658	117849	0.5	7.08	1.00 : 0.08	0.30 : 0.00	5	5	Ubiquitin-like modifier-activating enzyme 1 OS=Homo sapiens GN=UBA1 PE=1 SV=3
O60701|UGDH_HUMAN	7358	55024.2	0.5	12.14	1.00 : 0.05	0.30 : 0.00	5	5	UDP-glucose 6-dehydrogenase OS=Homo sapiens GN=UGDH PE=1 SV=1
tr|Q5VU59|Q5VU59_HUMAN	1008	27174.6	0.3	17.67	1.00 : 0.36	0.78 : 0.00	4	3	Uncharacterized protein OS=Homo sapiens GN=TPM3 PE=2 SV=1
Q16851|UGPA_HUMAN	321	56940.3	0.2	8.66	1.00 : 0.00	0.00 : 0.00	3	3	UTP--glucose-1-phosphate uridylyltransferase OS=Homo sapiens GN=UGP2 PE=1 SV=5
P13010|XRCC5_HUMAN	339	82704.6	1	29.91	1.00 : 0.09	0.16 : 0.00	26	22	X-ray repair cross-complementing protein 5 OS=Homo sapiens GN=XRCC5 PE=1 SV=3
P12956|XRCC6_HUMAN	103	69843.2	2.2	33	1.00 : 0.10	0.02 : 0.00	27	25	X-ray repair cross-complementing protein 6 OS=Homo sapiens GN=XRCC6 PE=1 SV=2
tr|F8W840|F8W840_HUMAN	1026	55334.9	0.8	30.45	1.00 : 0.15	2.96 : 0.00	17	7	YTH domain family protein 1 OS=Homo sapiens GN=YTHDF1 PE=2 SV=1
Q9Y5A9|YTHD2_HUMAN	338	62334.2	0.8	23.83	1.00 : 0.17	0.00 : 0.04	14	8	YTH domain family protein 2 OS=Homo sapiens GN=YTHDF2 PE=1 SV=2
tr|R4GN55|R4GN55_HUMAN	251	63697.2	0.9	32.02	1.00 : 0.15	0.41 : 0.00	19	7	YTH domain family protein 3 OS=Homo sapiens GN=YTHDF3 PE=4 SV=1
Q6NZY4|ZCHC8_HUMAN	3520	78577.4	0.4	6.78	1.00 : 0.02	0.32 : 0.00	4	4	Zinc finger CCHC domain-containing protein 8 OS=Homo sapiens GN=ZCCHC8 PE=1 SV=2
tr|H0Y2Y8|H0Y2Y8_HUMAN	14880	57643.3	0.2	5.37	1.00 : 0.33	0.24 : 0.00	2	2	Zyxin (Fragment) OS=Homo sapiens GN=ZYX PE=2 SV=1

## Sheet: Hoja2
MCP Output CRE2B vs No Biotin 4B
Accession	ID	Mass	Score	Coverage	Ratio	SD	Matched	Unique Peptides	Description
P35998|PRS7_HUMAN	97	48633.9	0.4	22.86	1.00 : 0.11	0.29 : 0.00	8	6	26S protease regulatory subunit 7 OS=Homo sapiens GN=PSMC2 PE=1 SV=3
tr|C9J9K3|C9J9K3_HUMAN	922	29505.6	0.4	12.12	1.00 : 0.39	0.04 : 0.00	2	2	40S ribosomal protein SA (Fragment) OS=Homo sapiens GN=RPSA PE=2 SV=1
tr|F5H7U0|F5H7U0_HUMAN	183	50793.5	1	21.04	1.00 : 0.43	0.09 : 0.00	8	8	6-phosphogluconate dehydrogenase, decarboxylating OS=Homo sapiens GN=PGD PE=2 SV=1
P60709|ACTB_HUMAN	118	41736.8	0.4	40.8	1.00 : 0.37	0.00 : 0.07	22	4	Actin, cytoplasmic 1 OS=Homo sapiens GN=ACTB PE=1 SV=1
P53999|TCP4_HUMAN	7496	14395.3	0.8	39.37	1.00 : 0.00	0.00 : 0.00	10	9	Activated RNA polymerase II transcriptional coactivator p15 OS=Homo sapiens GN=SUB1 PE=1 SV=3
Q15650|TRIP4_HUMAN	7457	66146.3	0.4	8.6	1.00 : 0.06	0.31 : 0.00	4	4	Activating signal cointegrator 1 OS=Homo sapiens GN=TRIP4 PE=1 SV=4
P23526|SAHH_HUMAN	203	47716.1	0.6	26.15	1.00 : 0.39	0.02 : 0.00	11	7	Adenosylhomocysteinase OS=Homo sapiens GN=AHCY PE=1 SV=4
P06733|ENOA_HUMAN	2288	47169	0.4	18.66	1.00 : 0.06	0.31 : 0.00	7	4	Alpha-enolase OS=Homo sapiens GN=ENO1 PE=1 SV=2
O43776|SYNC_HUMAN	1230	62943	0.3	3.28	1.00 : 0.34	0.28 : 0.00	2	2	Asparagine--tRNA ligase, cytoplasmic OS=Homo sapiens GN=NARS PE=1 SV=1
P46063|RECQ1_HUMAN	7375	73457.4	0.2	6	1.00 : 0.00	0.00 : 0.00	3	2	ATP-dependent DNA helicase Q1 OS=Homo sapiens GN=RECQL PE=1 SV=3
Q99856|ARI3A_HUMAN	698	62888.9	0.3	8.93	1.00 : 0.12	0.67 : 0.00	4	4	AT-rich interactive domain-containing protein 3A OS=Homo sapiens GN=ARID3A PE=1 SV=2
P07814|SYEP_HUMAN	1838	170590	0.3	3.3	1.00 : 0.16	0.25 : 0.00	4	4	Bifunctional glutamate/proline--tRNA ligase OS=Homo sapiens GN=EPRS PE=1 SV=5
Q96T60|PNKP_HUMAN	7351	57076.4	1.6	37.81	1.00 : 0.00	0.22 : 0.00	21	16	Bifunctional polynucleotide phosphatase/kinase OS=Homo sapiens GN=PNKP PE=1 SV=1
P67870|CSK2B_HUMAN	7885	24942.4	0.2	17.2	1.00 : 0.00	0.00 : 0.00	4	4	Casein kinase II subunit beta OS=Homo sapiens GN=CSNK2B PE=1 SV=1
P06493|CDK1_HUMAN	173	34095.5	0.2	26.93	1.00 : 0.00	0.00 : 0.00	6	5	Cyclin-dependent kinase 1 OS=Homo sapiens GN=CDK1 PE=1 SV=3
tr|F5H2U1|F5H2U1_HUMAN	7728	51159.9	0.2	5.83	1.00 : 0.00	0.00 : 0.00	2	2	Cystathionine beta-synthase OS=Homo sapiens GN=CBS PE=2 SV=1
O43175|SERA_HUMAN	746	56650.5	0.5	9.38	1.00 : 0.23	0.73 : 0.00	4	4	D-3-phosphoglycerate dehydrogenase OS=Homo sapiens GN=PHGDH PE=1 SV=4
Q96EP5|DAZP1_HUMAN	2631	43383.4	0.4	17.93	1.00 : 0.01	0.31 : 0.00	6	4	DAZ-associated protein 1 OS=Homo sapiens GN=DAZAP1 PE=1 SV=1
P49916|DNLI3_HUMAN	7352	112907	1.1	20.81	1.00 : 0.03	0.12 : 0.00	20	12	DNA ligase 3 OS=Homo sapiens GN=LIG3 PE=1 SV=2
P06746|DPOLB_HUMAN	7364	38177.7	0.7	28.65	1.00 : 0.00	0.00 : 0.00	10	8	DNA polymerase beta OS=Homo sapiens GN=POLB PE=1 SV=3
P18887|XRCC1_HUMAN	7357	69476.6	0.9	22.43	1.00 : 0.05	0.00 : 0.02	17	8	DNA repair protein XRCC1 OS=Homo sapiens GN=XRCC1 PE=1 SV=2
tr|B4DWW4|B4DWW4_HUMAN	133	95908.2	0.4	9.73	1.00 : 0.30	0.65 : 0.00	8	7	DNA replication licensing factor MCM3 OS=Homo sapiens GN=MCM3 PE=2 SV=1
P27695|APEX1_HUMAN	7399	35554.5	0.4	25.47	1.00 : 0.00	0.00 : 0.00	7	5	DNA-(apurinic or apyrimidinic site) lyase OS=Homo sapiens GN=APEX1 PE=1 SV=2
O75190|DNJB6_HUMAN	1426	36087	0.5	20.24	1.00 : 0.20	0.00 : 0.13	5	3	DnaJ homolog subfamily B member 6 OS=Homo sapiens GN=DNAJB6 PE=1 SV=2
Q99615|DNJC7_HUMAN	704	56440.9	0.4	12.34	1.00 : 0.04	0.01 : 0.00	5	3	DnaJ homolog subfamily C member 7 OS=Homo sapiens GN=DNAJC7 PE=1 SV=2
Q96FZ2|HMCES_HUMAN	7362	40574.9	0.6	24.29	1.00 : 0.01	0.22 : 0.00	8	7	Embryonic stem cell-specific 5-hydroxymethylcytosine-binding protein OS=Homo sapiens GN=HMCES PE=1 SV=1
Q13347|EIF3I_HUMAN	7381	36501.8	0.5	18.15	1.00 : 0.40	0.00 : 0.10	6	5	Eukaryotic translation initiation factor 3 subunit I OS=Homo sapiens GN=EIF3I PE=1 SV=1
tr|B1AMU3|B1AMU3_HUMAN	7641	18816.6	0.2	17.05	1.00 : 0.09	0.00 : 0.07	2	2	Exosome complex component CSL4 OS=Homo sapiens GN=EXOSC1 PE=2 SV=1
Q5RKV6|EXOS6_HUMAN	7419	28235.2	0.2	10.66	1.00 : 0.12	0.23 : 0.00	3	2	Exosome complex component MTR3 OS=Homo sapiens GN=EXOSC6 PE=1 SV=1
Q9NPD3|EXOS4_HUMAN	7448	26383	0.4	20.4	1.00 : 0.04	0.31 : 0.00	4	4	Exosome complex component RRP41 OS=Homo sapiens GN=EXOSC4 PE=1 SV=3
Q96I24|FUBP3_HUMAN	752	61640.4	0.6	11.36	1.00 : 0.35	0.11 : 0.00	5	4	Far upstream element-binding protein 3 OS=Homo sapiens GN=FUBP3 PE=1 SV=2
P39748|FEN1_HUMAN	1033	42593	0.8	13.94	1.00 : 0.13	0.00 : 0.06	5	5	Flap endonuclease 1 OS=Homo sapiens GN=FEN1 PE=1 SV=1
P04075|ALDOA_HUMAN	1231	39420	0.3	12.36	1.00 : 0.10	0.00 : 0.07	6	5	Fructose-bisphosphate aldolase A OS=Homo sapiens GN=ALDOA PE=1 SV=2
P04406|G3P_HUMAN	2054	36053.2	1.1	27.76	1.00 : 0.05	0.26 : 0.00	12	11	Glyceraldehyde-3-phosphate dehydrogenase OS=Homo sapiens GN=GAPDH PE=1 SV=3
O60832|DKC1_HUMAN	7467	57674.2	0.2	6.42	1.00 : 0.00	0.00 : 0.00	2	2	H/ACA ribonucleoprotein complex subunit 4 OS=Homo sapiens GN=DKC1 PE=1 SV=3
Q14527|HLTF_HUMAN	7350	113928	1.8	20.71	1.00 : 0.01	0.21 : 0.00	24	21	Helicase-like transcription factor OS=Homo sapiens GN=HLTF PE=1 SV=2
tr|D6RD18|D6RD18_HUMAN	1374	30473.9	0.5	19.43	1.00 : 0.02	0.30 : 0.00	5	4	Heterogeneous nuclear ribonucleoprotein A/B OS=Homo sapiens GN=HNRNPAB PE=2 SV=1
Q13151|ROA0_HUMAN	1846	30840.7	0.9	22.29	1.00 : 0.02	0.09 : 0.00	7	7	Heterogeneous nuclear ribonucleoprotein A0 OS=Homo sapiens GN=HNRNPA0 PE=1 SV=1
tr|F8W6I7|F8W6I7_HUMAN	151	33155.2	1	52.11	1.00 : 0.02	0.17 : 0.00	30	12	Heterogeneous nuclear ribonucleoprotein A1 OS=Homo sapiens GN=HNRNPA1 PE=4 SV=2
P51991|ROA3_HUMAN	813	39594.9	0.8	33.86	1.00 : 0.03	0.06 : 0.00	20	18	Heterogeneous nuclear ribonucleoprotein A3 OS=Homo sapiens GN=HNRNPA3 PE=1 SV=2
O14979|HNRDL_HUMAN	7409	46437.5	0.3	11.9	1.00 : 0.03	0.00 : 0.02	4	3	Heterogeneous nuclear ribonucleoprotein D-like OS=Homo sapiens GN=HNRNPDL PE=1 SV=3
Q00839|HNRPU_HUMAN	352	90584.6	1	22.66	1.00 : 0.10	0.11 : 0.00	23	19	Heterogeneous nuclear ribonucleoprotein U OS=Homo sapiens GN=HNRNPU PE=1 SV=6
Q1KMD3|HNRL2_HUMAN	7374	85104.9	0.2	4.81	1.00 : 0.00	0.00 : 0.00	3	2	Heterogeneous nuclear ribonucleoprotein U-like protein 2 OS=Homo sapiens GN=HNRNPUL2 PE=1 SV=1
P22626|ROA2_HUMAN	220	37429.7	1.4	41.07	1.00 : 0.05	0.00 : 0.01	20	18	Heterogeneous nuclear ribonucleoproteins A2/B1 OS=Homo sapiens GN=HNRNPA2B1 PE=1 SV=2
P09429|HMGB1_HUMAN	3052	24893.7	0.7	34.88	1.00 : 0.00	0.00 : 0.00	11	7	High mobility group protein B1 OS=Homo sapiens GN=HMGB1 PE=1 SV=3
P26583|HMGB2_HUMAN	2643	24033.7	1.1	40.19	1.00 : 0.01	0.26 : 0.00	15	11	High mobility group protein B2 OS=Homo sapiens GN=HMGB2 PE=1 SV=2
Q86YZ3|HORN_HUMAN	871	282389	0.4	5.19	1.00 : 0.40	0.00 : 0.03	10	9	Hornerin OS=Homo sapiens GN=HRNR PE=1 SV=2
Q01581|HMCS1_HUMAN	160	57293.7	0.8	20.38	1.00 : 0.48	0.11 : 0.00	8	8	Hydroxymethylglutaryl-CoA synthase, cytoplasmic OS=Homo sapiens GN=HMGCS1 PE=1 SV=2
O75874|IDHC_HUMAN	102	46659.3	1.6	38.16	1.00 : 0.19	0.00 : 0.01	19	17	Isocitrate dehydrogenase [NADP] cytoplasmic OS=Homo sapiens GN=IDH1 PE=1 SV=2
P18206-2|VINC_HUMAN	1521	116722	0.2	3.56	1.00 : 0.00	0.00 : 0.00	3	3	Isoform 1 of Vinculin OS=Homo sapiens GN=VCL
Q9H0D6-2|XRN2_HUMAN	2706	99961.7	0.6	12.24	1.00 : 0.05	0.30 : 0.00	8	7	Isoform 2 of 5'-3' exoribonuclease 2 OS=Homo sapiens GN=XRN2
Q01518-2|CAP1_HUMAN	3486	51830.5	0.4	12.65	1.00 : 0.09	0.00 : 0.08	5	5	Isoform 2 of Adenylyl cyclase-associated protein 1 OS=Homo sapiens GN=CAP1
Q14444-2|CAPR1_HUMAN	568	76861.6	0.6	11.23	1.00 : 0.30	0.00 : 0.02	8	8	Isoform 2 of Caprin-1 OS=Homo sapiens GN=CAPRIN1
P06744-2|G6PI_HUMAN	587	64324.7	1	15.99	1.00 : 0.39	0.00 : 0.07	10	10	Isoform 2 of Glucose-6-phosphate isomerase OS=Homo sapiens GN=GPI
P52272-2|HNRPM_HUMAN	29	73620.9	1.8	51.51	1.00 : 0.12	0.03 : 0.00	70	16	Isoform 2 of Heterogeneous nuclear ribonucleoprotein M OS=Homo sapiens GN=HNRNPM
P28482-2|MK01_HUMAN	1513	36432	0.3	7.91	1.00 : 0.09	0.23 : 0.00	2	2	Isoform 2 of Mitogen-activated protein kinase 1 OS=Homo sapiens GN=MAPK1
Q01085-2|TIAR_HUMAN	3210	43448.7	0.2	6.12	1.00 : 0.14	0.08 : 0.00	3	2	Isoform 2 of Nucleolysin TIAR OS=Homo sapiens GN=TIAL1
P35250-2|RFC2_HUMAN	3545	35243.6	0.3	20.31	1.00 : 0.00	0.00 : 0.00	5	5	Isoform 2 of Replication factor C subunit 2 OS=Homo sapiens GN=RFC2
P40937-2|RFC5_HUMAN	3468	36104.9	0.4	18.18	1.00 : 0.06	0.00 : 0.04	5	5	Isoform 2 of Replication factor C subunit 5 OS=Homo sapiens GN=RFC5
P38159-2|RBMX_HUMAN	7455	40846.2	0.3	14.02	1.00 : 0.09	0.00 : 0.06	5	4	Isoform 2 of RNA-binding motif protein, X chromosome OS=Homo sapiens GN=RBMX
Q96DH6-2|MSI2H_HUMAN	2447	28420.7	0.9	34.66	1.00 : 0.02	0.27 : 0.00	9	7	Isoform 2 of RNA-binding protein Musashi homolog 2 OS=Homo sapiens GN=MSI2
P11413-3|G6PD_HUMAN	1200	62468.4	0.2	4.58	1.00 : 0.33	0.23 : 0.00	2	2	Isoform 3 of Glucose-6-phosphate 1-dehydrogenase OS=Homo sapiens GN=G6PD
P61978-3|HNRPK_HUMAN	57	48562.5	1.2	27.27	1.00 : 0.50	0.05 : 0.00	12	10	Isoform 3 of Heterogeneous nuclear ribonucleoprotein K OS=Homo sapiens GN=HNRNPK
Q07666-3|KHDR1_HUMAN	1624	44027.4	0.2	7.42	1.00 : 0.00	0.00 : 0.00	4	4	Isoform 3 of KH domain-containing, RNA-binding, signal transduction-associated protein 1 OS=Homo sapiens GN=KHDRBS1
Q8NC51-3|PAIRB_HUMAN	1631	43135.4	0.4	12.97	1.00 : 0.43	0.34 : 0.00	4	4	Isoform 3 of Plasminogen activator inhibitor 1 RNA-binding protein OS=Homo sapiens GN=SERBP1
Q99873-3|ANM1_HUMAN	481	39602.4	0.3	20.69	1.00 : 0.10	0.30 : 0.00	6	6	Isoform 3 of Protein arginine N-methyltransferase 1 OS=Homo sapiens GN=PRMT1
P15927-3|RFA2_HUMAN	7504	38809.7	0.5	16.2	1.00 : 0.00	0.00 : 0.00	6	5	Isoform 3 of Replication protein A 32 kDa subunit OS=Homo sapiens GN=RPA2
P00390-5|GSHR_HUMAN	7484	47267.5	0.2	8.86	1.00 : 0.00	0.00 : 0.00	3	3	Isoform 4 of Glutathione reductase, mitochondrial OS=Homo sapiens GN=GSR
O60506-4|HNRPQ_HUMAN	270	58735.8	0.2	8.34	1.00 : 0.17	0.23 : 0.00	4	4	Isoform 4 of Heterogeneous nuclear ribonucleoprotein Q OS=Homo sapiens GN=SYNCRIP
Q8IXZ3-4|SP8_HUMAN	7472	50499.6	0.2	6.88	1.00 : 0.00	0.00 : 0.00	2	2	Isoform 4 of Transcription factor Sp8 OS=Homo sapiens GN=SP8
Q14157-4|UBP2L_HUMAN	445	103168	1.2	9.83	1.00 : 0.46	0.00 : 0.02	8	7	Isoform 4 of Ubiquitin-associated protein 2-like OS=Homo sapiens GN=UBAP2L
Q05682-5|CALD1_HUMAN	1775	61212.8	0.2	10.9	1.00 : 0.00	0.00 : 0.00	5	4	Isoform 5 of Caldesmon OS=Homo sapiens GN=CALD1
Q9UHD8-7|SEPT9_HUMAN	1615	63502.5	0.5	16.22	1.00 : 0.11	0.31 : 0.00	7	7	Isoform 7 of Septin-9 OS=Homo sapiens GN=SEPT9
Q9UN86-2|G3BP2_HUMAN	473	50817.4	1	16.7	1.00 : 0.10	0.17 : 0.00	10	10	Isoform B of Ras GTPase-activating protein-binding protein 2 OS=Homo sapiens GN=G3BP2
P13647|K2C5_HUMAN	49	62378.4	0.2	32.2	1.00 : 0.00	0.00 : 0.00	25	6	Keratin, type II cytoskeletal 5 OS=Homo sapiens GN=KRT5 PE=1 SV=3
P42166|LAP2A_HUMAN	1074	75492.1	0.7	12.68	1.00 : 0.14	0.00 : 0.07	7	5	Lamina-associated polypeptide 2, isoform alpha OS=Homo sapiens GN=TMPO PE=1 SV=2
P00338|LDHA_HUMAN	221	36688.7	1.2	34.93	1.00 : 0.27	0.08 : 0.00	11	10	L-lactate dehydrogenase A chain OS=Homo sapiens GN=LDHA PE=1 SV=2
tr|E7EVA0|E7EVA0_HUMAN	7405	245442	0.2	1.69	1.00 : 0.00	0.00 : 0.00	3	2	Microtubule-associated protein OS=Homo sapiens GN=MAP4 PE=2 SV=1
Q15233|NONO_HUMAN	381	54231.5	1	27.17	1.00 : 0.36	0.08 : 0.00	15	13	Non-POU domain-containing octamer-binding protein OS=Homo sapiens GN=NONO PE=1 SV=4
P62937|PPIA_HUMAN	885	18012.5	0.8	29.69	1.00 : 0.41	0.02 : 0.00	7	7	Peptidyl-prolyl cis-trans isomerase A OS=Homo sapiens GN=PPIA PE=1 SV=2
P43034|LIS1_HUMAN	1030	46638	0.3	7.8	1.00 : 0.45	0.19 : 0.00	3	2	Platelet-activating factor acetylhydrolase IB subunit alpha OS=Homo sapiens GN=PAFAH1B1 PE=1 SV=2
tr|G3V167|G3V167_HUMAN	7394	60215	0.2	10.54	1.00 : 0.17	0.24 : 0.00	5	4	Poly (ADP-ribose) polymerase family, member 2, isoform CRA_a OS=Homo sapiens GN=PARP2 PE=2 SV=1
P09874|PARP1_HUMAN	1346	113084	5.2	35.79	1.00 : 0.02	0.00 : 0.02	56	54	Poly [ADP-ribose] polymerase 1 OS=Homo sapiens GN=PARP1 PE=1 SV=4
tr|B4DLW8|B4DLW8_HUMAN	177	60563.3	0.6	20	1.00 : 0.38	0.00 : 0.04	10	7	Probable ATP-dependent RNA helicase DDX5 OS=Homo sapiens GN=DDX5 PE=2 SV=1
tr|E7EWK3|E7EWK3_HUMAN	7533	91431.1	0.4	7.15	1.00 : 0.06	0.30 : 0.00	4	4	Probable ATP-dependent RNA helicase DHX36 (Fragment) OS=Homo sapiens GN=DHX36 PE=2 SV=1
P12004|PCNA_HUMAN	939	28768.8	0.4	19.15	1.00 : 0.38	0.00 : 0.01	4	4	Proliferating cell nuclear antigen OS=Homo sapiens GN=PCNA PE=1 SV=1
Q9UQ80|PA2G4_HUMAN	810	43786.9	0.6	11.16	1.00 : 0.32	0.14 : 0.00	4	4	Proliferation-associated protein 2G4 OS=Homo sapiens GN=PA2G4 PE=1 SV=3
P25786|PSA1_HUMAN	2504	29555.6	0.2	15.96	1.00 : 0.13	0.04 : 0.00	3	3	Proteasome subunit alpha type-1 OS=Homo sapiens GN=PSMA1 PE=1 SV=1
P48634|PRC2A_HUMAN	7361	228861	0.2	6.53	1.00 : 0.00	0.00 : 0.00	11	2	Protein PRRC2A OS=Homo sapiens GN=PRRC2A PE=1 SV=3
P98179|RBM3_HUMAN	3267	17170.4	0.7	36.94	1.00 : 0.06	1.76 : 0.00	7	7	Putative RNA-binding protein 3 OS=Homo sapiens GN=RBM3 PE=1 SV=1
Q08257|QOR_HUMAN	1004	35206.7	0.3	13.06	1.00 : 0.00	0.00 : 0.00	3	3	Quinone oxidoreductase OS=Homo sapiens GN=CRYZ PE=1 SV=1
Q13283|G3BP1_HUMAN	231	52164.3	1.2	28.96	1.00 : 0.26	0.10 : 0.00	12	11	Ras GTPase-activating protein-binding protein 1 OS=Homo sapiens GN=G3BP1 PE=1 SV=1
Q9H9A7|RMI1_HUMAN	7420	70144.6	0.2	5.28	1.00 : 0.00	0.00 : 0.00	3	3	RecQ-mediated genome instability protein 1 OS=Homo sapiens GN=RMI1 PE=1 SV=3
P40938|RFC3_HUMAN	7402	40556.3	0.5	20.22	1.00 : 0.05	0.30 : 0.00	7	6	Replication factor C subunit 3 OS=Homo sapiens GN=RFC3 PE=1 SV=2
tr|B5MC59|B5MC59_HUMAN	7619	9170.43	0.3	34.14	1.00 : 0.00	0.00 : 0.00	3	3	Replication protein A 14 kDa subunit OS=Homo sapiens GN=RPA3 PE=2 SV=1
P27694|RFA1_HUMAN	7353	68138.3	1.5	32.62	1.00 : 0.00	0.00 : 0.00	22	16	Replication protein A 70 kDa DNA-binding subunit OS=Homo sapiens GN=RPA1 PE=1 SV=2
Q6P6C2|ALKB5_HUMAN	7400	44256	0.3	15.22	1.00 : 0.00	0.00 : 0.00	5	5	RNA demethylase ALKBH5 OS=Homo sapiens GN=ALKBH5 PE=1 SV=2
tr|E7ETU5|E7ETU5_HUMAN	7473	40147.2	0.3	17.56	1.00 : 0.00	0.00 : 0.00	5	5	RNA-binding motif, single-stranded-interacting protein 1 OS=Homo sapiens GN=RBMS1 PE=2 SV=1
Q96PK6|RBM14_HUMAN	853	69491.6	0.5	10.16	1.00 : 0.17	0.00 : 0.11	6	5	RNA-binding protein 14 OS=Homo sapiens GN=RBM14 PE=1 SV=2
Q9Y580|RBM7_HUMAN	7451	30503.5	0.3	12.4	1.00 : 0.04	0.00 : 0.03	5	3	RNA-binding protein 7 OS=Homo sapiens GN=RBM7 PE=1 SV=1
O43347|MSI1H_HUMAN	7379	39124.5	0.6	22.92	1.00 : 0.05	0.28 : 0.00	9	7	RNA-binding protein Musashi homolog 1 OS=Homo sapiens GN=MSI1 PE=1 SV=1
tr|D6RGI3|D6RGI3_HUMAN	928	49006	0.3	10.58	1.00 : 0.25	0.50 : 0.00	3	2	Septin 11, isoform CRA_b OS=Homo sapiens GN=SEPT11 PE=2 SV=1
tr|B5MCX3|B5MCX3_HUMAN	1131	36940.2	0.5	16.19	1.00 : 0.37	0.00 : 0.01	4	3	Septin-2 OS=Homo sapiens GN=SEPT2 PE=2 SV=1
tr|C9K0U8|C9K0U8_HUMAN	7651	14131.1	0.4	20.66	1.00 : 0.25	0.00 : 0.06	2	2	Single-stranded DNA-binding protein (Fragment) OS=Homo sapiens GN=SSBP1 PE=2 SV=1
P23246|SFPQ_HUMAN	241	76149.6	1.2	20.79	1.00 : 0.36	0.08 : 0.00	17	16	Splicing factor, proline- and glutamine-rich OS=Homo sapiens GN=SFPQ PE=1 SV=2
tr|G3XAD8|G3XAD8_HUMAN	7378	68080.5	0.5	12.37	1.00 : 0.06	0.31 : 0.00	7	7	Stress-induced-phosphoprotein 1 OS=Homo sapiens GN=STIP1 PE=2 SV=1
tr|F5H7E2|F5H7E2_HUMAN	7369	106815	0.4	6.8	1.00 : 0.09	0.31 : 0.00	6	5	Superkiller viralicidic activity 2-like 2 OS=Homo sapiens GN=SKIV2L2 PE=2 SV=1
P50990|TCPQ_HUMAN	244	59620.7	1.2	24.81	1.00 : 0.29	0.00 : 0.01	14	12	T-complex protein 1 subunit theta OS=Homo sapiens GN=CCT8 PE=1 SV=4
P23919|KTHY_HUMAN	439	23819.3	0.2	35.84	1.00 : 0.00	0.00 : 0.00	7	2	Thymidylate kinase OS=Homo sapiens GN=DTYMK PE=1 SV=4
Q9P016|THYN1_HUMAN	7565	25697.3	0.3	11.11	1.00 : 0.00	0.00 : 0.00	3	3	Thymocyte nuclear protein 1 OS=Homo sapiens GN=THYN1 PE=1 SV=1
tr|R4GMY8|R4GMY8_HUMAN	7719	6968.02	0.2	36.92	1.00 : 0.11	0.23 : 0.00	2	2	Transcription elongation factor B polypeptide 1 OS=Homo sapiens GN=TCEB1 PE=4 SV=1
Q96QR8|PURB_HUMAN	7393	33240.8	0.4	17.3	1.00 : 0.06	0.31 : 0.00	5	5	Transcriptional activator protein Pur-beta OS=Homo sapiens GN=PURB PE=1 SV=3
tr|J3QS39|J3QS39_HUMAN	1034	10469.2	0.4	33.33	1.00 : 0.44	0.00 : 0.01	2	2	Ubiquitin (Fragment) OS=Homo sapiens GN=UBB PE=2 SV=1
Q14694|UBP10_HUMAN	7436	87133.8	0.2	4.76	1.00 : 0.16	0.24 : 0.00	3	3	Ubiquitin carboxyl-terminal hydrolase 10 OS=Homo sapiens GN=USP10 PE=1 SV=2
P09936|UCHL1_HUMAN	7552	24824.3	0.2	14.34	1.00 : 0.00	0.00 : 0.00	2	2	Ubiquitin carboxyl-terminal hydrolase isozyme L1 OS=Homo sapiens GN=UCHL1 PE=1 SV=2
O60701|UGDH_HUMAN	7358	55024.2	0.5	7.89	1.00 : 0.11	0.00 : 0.06	4	4	UDP-glucose 6-dehydrogenase OS=Homo sapiens GN=UGDH PE=1 SV=1
tr|Q5VU59|Q5VU59_HUMAN	1008	27174.6	0.2	11.2	1.00 : 0.42	0.00 : 0.00	2	1	Uncharacterized protein OS=Homo sapiens GN=TPM3 PE=2 SV=1
P13010|XRCC5_HUMAN	339	82704.6	1.6	25.13	1.00 : 0.11	0.24 : 0.00	27	26	X-ray repair cross-complementing protein 5 OS=Homo sapiens GN=XRCC5 PE=1 SV=3
P12956|XRCC6_HUMAN	103	69843.2	2.4	31.85	1.00 : 0.12	0.06 : 0.00	26	25	X-ray repair cross-complementing protein 6 OS=Homo sapiens GN=XRCC6 PE=1 SV=2
Q9BYJ9|YTHD1_HUMAN	1028	60873.7	0.5	23.25	1.00 : 0.14	0.22 : 0.00	15	4	YTH domain family protein 1 OS=Homo sapiens GN=YTHDF1 PE=1 SV=1
Q9Y5A9|YTHD2_HUMAN	338	62334.2	0.9	27.11	1.00 : 0.10	0.18 : 0.00	15	11	YTH domain family protein 2 OS=Homo sapiens GN=YTHDF2 PE=1 SV=2
tr|R4GN55|R4GN55_HUMAN	251	63697.2	1	35.1	1.00 : 0.09	0.00 : 0.01	20	9	YTH domain family protein 3 OS=Homo sapiens GN=YTHDF3 PE=4 SV=1
Q6NZY4|ZCHC8_HUMAN	3520	78577.4	0.4	8.34	1.00 : 0.00	0.00 : 0.00	5	4	Zinc finger CCHC domain-containing protein 8 OS=Homo sapiens GN=ZCCHC8 PE=1 SV=2

## Sheet: Hoja3
MCP Output CRE1A vs No biotin 3A
Accession	ID	Mass	Score	Coverage	Ratio	SD	Matched	Unique Peptides
P61604|CH10_HUMAN	1595	10931.7	0.3	33.33	1.00 : 0.00	0.00 : 0.00	3	3	10 kDa heat shock protein, mitochondrial OS=Homo sapiens GN=HSPE1 PE=1 SV=2
P62333|PRS10_HUMAN	231	44173	0.2	9.76	1.00 : 0.00	0.00 : 0.00	4	4	26S protease regulatory subunit 10B OS=Homo sapiens GN=PSMC6 PE=1 SV=1
tr|R4GNH3|R4GNH3_HUMAN	399	47352.4	0.4	8.51	1.00 : 0.40	0.11 : 0.00	3	3	26S protease regulatory subunit 6A OS=Homo sapiens GN=PSMC3 PE=4 SV=1
tr|M0R210|M0R210_HUMAN	1517	14418.9	0.3	34.88	1.00 : 0.00	0.00 : 0.00	7	7	40S ribosomal protein S16 OS=Homo sapiens GN=RPS16 PE=2 SV=1
P0CW22|RS17L_HUMAN	2594	15550.1	0.3	24.44	1.00 : 0.06	0.25 : 0.00	5	5	40S ribosomal protein S17-like OS=Homo sapiens GN=RPS17L PE=1 SV=1
tr|C9J9K3|C9J9K3_HUMAN	1415	29505.6	0.5	15.53	1.00 : 0.33	0.00 : 0.08	4	4	40S ribosomal protein SA (Fragment) OS=Homo sapiens GN=RPSA PE=2 SV=1
P10809|CH60_HUMAN	33	61054.7	1.6	35.95	1.00 : 0.02	0.00 : 0.01	19	16	60 kDa heat shock protein, mitochondrial OS=Homo sapiens GN=HSPD1 PE=1 SV=2
P50914|RL14_HUMAN	1021	23431.8	0.3	9.3	1.00 : 0.12	0.00 : 0.08	2	2	60S ribosomal protein L14 OS=Homo sapiens GN=RPL14 PE=1 SV=4
P62917|RL8_HUMAN	1057	28024.7	0.4	24.51	1.00 : 0.41	0.17 : 0.00	7	7	60S ribosomal protein L8 OS=Homo sapiens GN=RPL8 PE=1 SV=2
P11021|GRP78_HUMAN	25	72333.1	0.6	26.45	1.00 : 0.22	0.03 : 0.00	13	10	78 kDa glucose-regulated protein OS=Homo sapiens GN=HSPA5 PE=1 SV=2
P68133|ACTS_HUMAN	308	42051.1	0.4	29.97	1.00 : 0.42	0.08 : 0.00	21	3	Actin, alpha skeletal muscle OS=Homo sapiens GN=ACTA1 PE=1 SV=1
P63261|ACTG_HUMAN	62	41792.9	0.4	38.93	1.00 : 0.46	0.05 : 0.00	23	3	Actin, cytoplasmic 2 OS=Homo sapiens GN=ACTG1 PE=1 SV=1
P61160|ARP2_HUMAN	707	44760.8	0.3	5.32	1.00 : 0.24	0.17 : 0.00	2	2	Actin-related protein 2 OS=Homo sapiens GN=ACTR2 PE=1 SV=1
O15144|ARPC2_HUMAN	1540	34333	0.6	13.33	1.00 : 0.36	0.09 : 0.00	4	4	Actin-related protein 2/3 complex subunit 2 OS=Homo sapiens GN=ARPC2 PE=1 SV=1
P61158|ARP3_HUMAN	396	47371.2	0.5	19.13	1.00 : 0.45	0.21 : 0.00	8	5	Actin-related protein 3 OS=Homo sapiens GN=ACTR3 PE=1 SV=3
P53999|TCP4_HUMAN	1450	14395.3	1.1	47.24	1.00 : 0.01	0.25 : 0.00	11	11	Activated RNA polymerase II transcriptional coactivator p15 OS=Homo sapiens GN=SUB1 PE=1 SV=3
P27144|KAD4_HUMAN	976	25268	0.2	11.21	1.00 : 0.00	0.00 : 0.00	3	3	Adenylate kinase 4, mitochondrial OS=Homo sapiens GN=AK4 PE=1 SV=1
P06733|ENOA_HUMAN	408	47169	0.8	19.35	1.00 : 0.07	0.44 : 0.00	7	6	Alpha-enolase OS=Homo sapiens GN=ENO1 PE=1 SV=2
P14868|SYDC_HUMAN	247	57136.3	0.5	25.54	1.00 : 0.03	0.29 : 0.00	14	13	Aspartate--tRNA ligase, cytoplasmic OS=Homo sapiens GN=DARS PE=1 SV=2
P25705|ATPA_HUMAN	143	59750.7	0.6	12.83	1.00 : 0.10	0.00 : 0.01	6	6	ATP synthase subunit alpha, mitochondrial OS=Homo sapiens GN=ATP5A1 PE=1 SV=1
P06576|ATPB_HUMAN	186	56559.9	0.3	16.44	1.00 : 0.07	0.00 : 0.05	10	2	ATP synthase subunit beta, mitochondrial OS=Homo sapiens GN=ATP5B PE=1 SV=3
Q99856|ARI3A_HUMAN	206	62888.9	1.6	21.24	1.00 : 0.11	0.18 : 0.00	14	14	AT-rich interactive domain-containing protein 3A OS=Homo sapiens GN=ARID3A PE=1 SV=2
Q13057|COASY_HUMAN	875	62328.9	0.3	11.7	1.00 : 0.18	0.00 : 0.13	5	5	Bifunctional coenzyme A synthase OS=Homo sapiens GN=COASY PE=1 SV=4
Q96T60|PNKP_HUMAN	13	57076.4	1.7	39.34	1.00 : 0.02	0.00 : 0.01	22	18	Bifunctional polynucleotide phosphatase/kinase OS=Homo sapiens GN=PNKP PE=1 SV=1
tr|B4DGP8|B4DGP8_HUMAN	475	71503	0.2	8.29	1.00 : 0.00	0.00 : 0.00	4	4	Calnexin OS=Homo sapiens GN=CANX PE=2 SV=1
P27797|CALR_HUMAN	1375	48141.6	0.2	12.7	1.00 : 0.00	0.00 : 0.00	4	4	Calreticulin OS=Homo sapiens GN=CALR PE=1 SV=1
O43852|CALU_HUMAN	2384	37106.8	0.2	8.57	1.00 : 0.10	0.00 : 0.07	3	3	Calumenin OS=Homo sapiens GN=CALU PE=1 SV=2
Q8N163|CCAR2_HUMAN	347	102902	0.3	9.64	1.00 : 0.09	0.26 : 0.00	7	6	Cell cycle and apoptosis regulator protein 2 OS=Homo sapiens GN=CCAR2 PE=1 SV=2
Q96A33|CCD47_HUMAN	3015	55873.9	0.3	7.66	1.00 : 0.10	0.29 : 0.00	3	3	Coiled-coil domain-containing protein 47 OS=Homo sapiens GN=CCDC47 PE=1 SV=1
Q9BR76|COR1B_HUMAN	616	54234.7	0.5	13.7	1.00 : 0.33	0.15 : 0.00	7	7	Coronin-1B OS=Homo sapiens GN=CORO1B PE=1 SV=1
P22695|QCR2_HUMAN	1396	48443	0.2	7.06	1.00 : 0.00	0.00 : 0.00	2	2	Cytochrome b-c1 complex subunit 2, mitochondrial OS=Homo sapiens GN=UQCRC2 PE=1 SV=3
Q96EP5|DAZP1_HUMAN	656	43383.4	0.3	22.6	1.00 : 0.01	0.32 : 0.00	6	6	DAZ-associated protein 1 OS=Homo sapiens GN=DAZAP1 PE=1 SV=1
P49916|DNLI3_HUMAN	14	112907	1.1	12.28	1.00 : 0.06	0.00 : 0.02	14	14	DNA ligase 3 OS=Homo sapiens GN=LIG3 PE=1 SV=2
P06746|DPOLB_HUMAN	266	38177.7	0.9	27.76	1.00 : 0.03	0.27 : 0.00	10	9	DNA polymerase beta OS=Homo sapiens GN=POLB PE=1 SV=3
P18887|XRCC1_HUMAN	119	69476.6	1.9	27.01	1.00 : 0.00	0.21 : 0.00	20	20	DNA repair protein XRCC1 OS=Homo sapiens GN=XRCC1 PE=1 SV=2
P25205|MCM3_HUMAN	380	90980.8	0.6	7.79	1.00 : 0.19	0.00 : 0.01	6	6	DNA replication licensing factor MCM3 OS=Homo sapiens GN=MCM3 PE=1 SV=3
P27695|APEX1_HUMAN	810	35554.5	0.3	14.77	1.00 : 0.00	0.00 : 0.00	4	3	DNA-(apurinic or apyrimidinic site) lyase OS=Homo sapiens GN=APEX1 PE=1 SV=2
P31689|DNJA1_HUMAN	734	44868.2	0.2	7.8	1.00 : 0.00	0.00 : 0.00	3	3	DnaJ homolog subfamily A member 1 OS=Homo sapiens GN=DNAJA1 PE=1 SV=2
O60884|DNJA2_HUMAN	821	45745.7	0.2	11.4	1.00 : 0.08	0.25 : 0.00	4	4	DnaJ homolog subfamily A member 2 OS=Homo sapiens GN=DNAJA2 PE=1 SV=1
Q9UDY4|DNJB4_HUMAN	1791	37806.8	0.2	11.57	1.00 : 0.00	0.00 : 0.00	3	2	DnaJ homolog subfamily B member 4 OS=Homo sapiens GN=DNAJB4 PE=1 SV=1
P04843|RPN1_HUMAN	344	68569.5	0.4	8.73	1.00 : 0.00	0.00 : 0.00	5	5	Dolichyl-diphosphooligosaccharide--protein glycosyltransferase subunit 1 OS=Homo sapiens GN=RPN1 PE=1 SV=1
tr|Q5JW30|Q5JW30_HUMAN	279	54708.8	0.2	8.09	1.00 : 0.00	0.00 : 0.00	6	5	Double-stranded RNA-binding protein Staufen homolog 1 OS=Homo sapiens GN=STAU1 PE=2 SV=1
Q15717|ELAV1_HUMAN	1886	36091.9	0.2	11.96	1.00 : 0.00	0.00 : 0.00	3	3	ELAV-like protein 1 OS=Homo sapiens GN=ELAVL1 PE=1 SV=2
P49411|EFTU_HUMAN	277	49541.6	0.7	19.24	1.00 : 0.06	0.00 : 0.06	8	8	Elongation factor Tu, mitochondrial OS=Homo sapiens GN=TUFM PE=1 SV=2
Q96FZ2|HMCES_HUMAN	97	40574.9	0.9	29.37	1.00 : 0.05	0.27 : 0.00	10	10	Embryonic stem cell-specific 5-hydroxymethylcytosine-binding protein OS=Homo sapiens GN=HMCES PE=1 SV=1
P14625|ENPL_HUMAN	221	92468.9	0.6	15.44	1.00 : 0.37	0.07 : 0.00	14	9	Endoplasmin OS=Homo sapiens GN=HSP90B1 PE=1 SV=1
P41091|IF2G_HUMAN	524	51109.6	0.2	11.01	1.00 : 0.00	0.00 : 0.00	5	5	Eukaryotic translation initiation factor 2 subunit 3 OS=Homo sapiens GN=EIF2S3 PE=1 SV=3
tr|E5RGU4|E5RGU4_HUMAN	4507	26200.8	0.2	8.93	1.00 : 0.00	0.00 : 0.00	2	2	Eukaryotic translation initiation factor 3 subunit H (Fragment) OS=Homo sapiens GN=EIF3H PE=2 SV=1
Q13347|EIF3I_HUMAN	596	36501.8	0.3	14.46	1.00 : 0.00	0.00 : 0.00	4	3	Eukaryotic translation initiation factor 3 subunit I OS=Homo sapiens GN=EIF3I PE=1 SV=1
P23588|IF4B_HUMAN	657	69151.3	0.6	14.56	1.00 : 0.00	0.00 : 0.00	8	8	Eukaryotic translation initiation factor 4B OS=Homo sapiens GN=EIF4B PE=1 SV=2
Q13868|EXOS2_HUMAN	1148	32789	0.3	11.94	1.00 : 0.08	1.05 : 0.00	3	3	Exosome complex component RRP4 OS=Homo sapiens GN=EXOSC2 PE=1 SV=2
Q9NPD3|EXOS4_HUMAN	1233	26383	0.6	24.89	1.00 : 0.10	0.02 : 0.00	5	5	Exosome complex component RRP41 OS=Homo sapiens GN=EXOSC4 PE=1 SV=3
P15311|EZRI_HUMAN	264	69412.9	0.4	15.52	1.00 : 0.05	0.32 : 0.00	9	8	Ezrin OS=Homo sapiens GN=EZR PE=1 SV=4
Q96I24|FUBP3_HUMAN	326	61640.4	0.6	18.18	1.00 : 0.44	0.00 : 0.05	9	7	Far upstream element-binding protein 3 OS=Homo sapiens GN=FUBP3 PE=1 SV=2
P39748|FEN1_HUMAN	1264	42593	0.5	13.42	1.00 : 0.00	0.00 : 0.00	6	6	Flap endonuclease 1 OS=Homo sapiens GN=FEN1 PE=1 SV=1
P04075|ALDOA_HUMAN	286	39420	0.7	21.97	1.00 : 0.08	0.00 : 0.03	8	7	Fructose-bisphosphate aldolase A OS=Homo sapiens GN=ALDOA PE=1 SV=2
P07954|FUMH_HUMAN	1604	54637.1	0.4	9.21	1.00 : 0.44	0.00 : 0.05	3	2	Fumarate hydratase, mitochondrial OS=Homo sapiens GN=FH PE=1 SV=3
P06744|G6PI_HUMAN	229	63147.2	0.6	17.92	1.00 : 0.15	0.00 : 0.01	9	8	Glucose-6-phosphate isomerase OS=Homo sapiens GN=GPI PE=1 SV=4
P00367|DHE3_HUMAN	136	61397.9	0.6	13.44	1.00 : 0.04	0.29 : 0.00	8	7	Glutamate dehydrogenase 1, mitochondrial OS=Homo sapiens GN=GLUD1 PE=1 SV=2
P04406|G3P_HUMAN	791	36053.2	0.7	18.5	1.00 : 0.05	0.24 : 0.00	7	6	Glyceraldehyde-3-phosphate dehydrogenase OS=Homo sapiens GN=GAPDH PE=1 SV=3
P62873|GBB1_HUMAN	1112	37377	0.3	8.82	1.00 : 0.00	0.00 : 0.00	3	3	Guanine nucleotide-binding protein G(I)/G(S)/G(T) subunit beta-1 OS=Homo sapiens GN=GNB1 PE=1 SV=3
O60832|DKC1_HUMAN	793	57674.2	0.4	9.53	1.00 : 0.12	0.04 : 0.00	4	4	H/ACA ribonucleoprotein complex subunit 4 OS=Homo sapiens GN=DKC1 PE=1 SV=3
P08107|HSP71_HUMAN	96	70052.4	0.2	15.6	1.00 : 0.00	0.00 : 0.00	11	3	Heat shock 70 kDa protein 1A/1B OS=Homo sapiens GN=HSPA1A PE=1 SV=5
Q14527|HLTF_HUMAN	19	113928	2.5	25.17	1.00 : 0.04	0.17 : 0.00	29	27	Helicase-like transcription factor OS=Homo sapiens GN=HLTF PE=1 SV=2
Q03014|HHEX_HUMAN	985	30021.6	0.2	10.74	1.00 : 0.00	0.00 : 0.00	2	2	Hematopoietically-expressed homeobox protein HHEX OS=Homo sapiens GN=HHEX PE=1 SV=1
tr|D6RD18|D6RD18_HUMAN	684	30473.9	0.6	24.73	1.00 : 0.02	0.30 : 0.00	6	5	Heterogeneous nuclear ribonucleoprotein A/B OS=Homo sapiens GN=HNRNPAB PE=2 SV=1
Q13151|ROA0_HUMAN	959	30840.7	1	30.81	1.00 : 0.01	0.20 : 0.00	9	8	Heterogeneous nuclear ribonucleoprotein A0 OS=Homo sapiens GN=HNRNPA0 PE=1 SV=1
tr|F8W6I7|F8W6I7_HUMAN	98	33155.2	1	52.44	1.00 : 0.04	0.16 : 0.00	31	27	Heterogeneous nuclear ribonucleoprotein A1 OS=Homo sapiens GN=HNRNPA1 PE=4 SV=2
P51991|ROA3_HUMAN	253	39594.9	1.6	38.35	1.00 : 0.02	0.00 : 0.01	19	16	Heterogeneous nuclear ribonucleoprotein A3 OS=Homo sapiens GN=HNRNPA3 PE=1 SV=2
Q14103|HNRPD_HUMAN	108	38434.2	0.4	36.9	1.00 : 0.00	0.00 : 0.00	26	4	Heterogeneous nuclear ribonucleoprotein D0 OS=Homo sapiens GN=HNRNPD PE=1 SV=1
tr|Q5T6W5|Q5T6W5_HUMAN	73	47557.4	1.4	34.81	1.00 : 0.50	0.00 : 0.01	14	10	Heterogeneous nuclear ribonucleoprotein K OS=Homo sapiens GN=HNRNPK PE=4 SV=1
Q00839|HNRPU_HUMAN	142	90584.6	1.2	22.66	1.00 : 0.09	0.12 : 0.00	24	23	Heterogeneous nuclear ribonucleoprotein U OS=Homo sapiens GN=HNRNPU PE=1 SV=6
Q1KMD3|HNRL2_HUMAN	547	85104.9	0.3	4.01	1.00 : 0.00	0.00 : 0.00	3	3	Heterogeneous nuclear ribonucleoprotein U-like protein 2 OS=Homo sapiens GN=HNRNPUL2 PE=1 SV=1
P22626|ROA2_HUMAN	151	37429.7	1.5	40.79	1.00 : 0.03	0.94 : 0.00	19	15	Heterogeneous nuclear ribonucleoproteins A2/B1 OS=Homo sapiens GN=HNRNPA2B1 PE=1 SV=2
P09429|HMGB1_HUMAN	638	24893.7	0.7	34.88	1.00 : 0.02	0.51 : 0.00	8	5	High mobility group protein B1 OS=Homo sapiens GN=HMGB1 PE=1 SV=3
P26583|HMGB2_HUMAN	649	24033.7	1	43.06	1.00 : 0.01	0.27 : 0.00	12	10	High mobility group protein B2 OS=Homo sapiens GN=HMGB2 PE=1 SV=2
Q99878|H2A1J_HUMAN	2083	13936.3	0.3	29.68	1.00 : 0.07	0.23 : 0.00	4	2	Histone H2A type 1-J OS=Homo sapiens GN=HIST1H2AJ PE=1 SV=3
Q86YZ3|HORN_HUMAN	874	282389	0.4	1.85	1.00 : 0.00	0.00 : 0.00	4	4	Hornerin OS=Homo sapiens GN=HRNR PE=1 SV=2
tr|H0Y4R1|H0Y4R1_HUMAN	197	1050959	0.2	24.25	1.00 : 0.00	0.00 : 0.00	11	7	Inosine-5'-monophosphate dehydrogenase 2 (Fragment) OS=Homo sapiens GN=IMPDH2 PE=3 SV=1
O75874|IDHC_HUMAN	64	46659.3	1.2	35.26	1.00 : 0.38	0.13 : 0.00	18	15	Isocitrate dehydrogenase [NADP] cytoplasmic OS=Homo sapiens GN=IDH1 PE=1 SV=2
P48735|IDHP_HUMAN	395	50909.3	0.3	11.94	1.00 : 0.13	0.07 : 0.00	6	3	Isocitrate dehydrogenase [NADP], mitochondrial OS=Homo sapiens GN=IDH2 PE=1 SV=2
Q9H0D6-2|XRN2_HUMAN	202	99961.7	0.6	7.32	1.00 : 0.01	0.30 : 0.00	6	6	Isoform 2 of 5'-3' exoribonuclease 2 OS=Homo sapiens GN=XRN2
P62913-2|RL11_HUMAN	786	20124.2	0.4	33.33	1.00 : 0.15	0.22 : 0.00	6	6	Isoform 2 of 60S ribosomal protein L11 OS=Homo sapiens GN=RPL11
Q14444-2|CAPR1_HUMAN	580	76861.6	0.3	6.34	1.00 : 0.05	0.31 : 0.00	5	5	Isoform 2 of Caprin-1 OS=Homo sapiens GN=CAPRIN1
P62633-2|CNBP_HUMAN	1110	18742	0.7	38.82	1.00 : 0.08	0.26 : 0.00	7	7	Isoform 2 of Cellular nucleic acid-binding protein OS=Homo sapiens GN=CNBP
P14314-2|GLU2B_HUMAN	652	59178.2	0.4	4.76	1.00 : 0.03	0.27 : 0.00	3	3	Isoform 2 of Glucosidase 2 subunit beta OS=Homo sapiens GN=PRKCSH
P52272-2|HNRPM_HUMAN	1	73620.9	0.8	48.62	1.00 : 0.12	0.09 : 0.00	62	7	Isoform 2 of Heterogeneous nuclear ribonucleoprotein M OS=Homo sapiens GN=HNRNPM
Q3KQU3-2|MA7D1_HUMAN	3543	88726.4	0.2	3.61	1.00 : 0.00	0.00 : 0.00	2	2	Isoform 2 of MAP7 domain-containing protein 1 OS=Homo sapiens GN=MAP7D1
P00387-2|NB5R3_HUMAN	1697	31628.7	0.3	14.02	1.00 : 0.10	1.99 : 0.00	3	3	Isoform 2 of NADH-cytochrome b5 reductase 3 OS=Homo sapiens GN=CYB5R3
Q01085-2|TIAR_HUMAN	670	43448.7	0.3	16.83	1.00 : 0.00	0.00 : 0.00	6	4	Isoform 2 of Nucleolysin TIAR OS=Homo sapiens GN=TIAL1
P18754-2|RCC1_HUMAN	502	48145.6	0.4	5.97	1.00 : 0.30	0.07 : 0.00	2	2	Isoform 2 of Regulator of chromosome condensation OS=Homo sapiens GN=RCC1
P40937-2|RFC5_HUMAN	431	36104.9	0.5	14.42	1.00 : 0.10	0.31 : 0.00	4	4	Isoform 2 of Replication factor C subunit 5 OS=Homo sapiens GN=RFC5
P38159-2|RBMX_HUMAN	929	40846.2	0.4	12.96	1.00 : 0.00	0.00 : 0.00	4	4	Isoform 2 of RNA-binding motif protein, X chromosome OS=Homo sapiens GN=RBMX
Q96DH6-2|MSI2H_HUMAN	480	28420.7	0.9	43.02	1.00 : 0.03	0.15 : 0.00	13	9	Isoform 2 of RNA-binding protein Musashi homolog 2 OS=Homo sapiens GN=MSI2
P06753-2|TPM3_HUMAN	557	29032.6	0.2	32.25	1.00 : 0.00	0.00 : 0.00	8	5	Isoform 2 of Tropomyosin alpha-3 chain OS=Homo sapiens GN=TPM3
P18621-3|RL17_HUMAN	1133	26372.7	0.2	28.07	1.00 : 0.00	0.00 : 0.00	7	6	Isoform 3 of 60S ribosomal protein L17 OS=Homo sapiens GN=RPL17
Q9ULV4-3|COR1C_HUMAN	413	58947.6	0.5	14.99	1.00 : 0.04	0.31 : 0.00	8	7	Isoform 3 of Coronin-1C OS=Homo sapiens GN=CORO1C
P11413-3|G6PD_HUMAN	384	62468.4	0.2	5.13	1.00 : 0.00	0.00 : 0.00	2	2	Isoform 3 of Glucose-6-phosphate 1-dehydrogenase OS=Homo sapiens GN=G6PD
O14979-3|HNRDL_HUMAN	1100	27191.4	0.3	15.16	1.00 : 0.08	0.25 : 0.00	3	2	Isoform 3 of Heterogeneous nuclear ribonucleoprotein D-like OS=Homo sapiens GN=HNRNPDL
P15927-3|RFA2_HUMAN	842	38809.7	0.5	15.92	1.00 : 0.00	0.00 : 0.00	6	6	Isoform 3 of Replication protein A 32 kDa subunit OS=Homo sapiens GN=RPA2
Q05682-5|CALD1_HUMAN	588	61212.8	0.6	15.41	1.00 : 0.00	0.00 : 0.00	6	6	Isoform 5 of Caldesmon OS=Homo sapiens GN=CALD1
O94979-6|SC31A_HUMAN	319	117673	0.2	5.99	1.00 : 0.00	0.00 : 0.00	7	5	Isoform 6 of Protein transport protein Sec31A OS=Homo sapiens GN=SEC31A
Q9UN86-2|G3BP2_HUMAN	271	50817.4	1.2	16.03	1.00 : 0.15	0.46 : 0.00	9	9	Isoform B of Ras GTPase-activating protein-binding protein 2 OS=Homo sapiens GN=G3BP2
P00390-2|GSHR_HUMAN	1027	51700.6	0.2	8.35	1.00 : 0.00	0.00 : 0.00	3	3	Isoform Cytoplasmic of Glutathione reductase, mitochondrial OS=Homo sapiens GN=GSR
P09496-2|CLCA_HUMAN	2405	23661.9	0.2	13.3	1.00 : 0.00	0.00 : 0.00	3	3	Isoform Non-brain of Clathrin light chain A OS=Homo sapiens GN=CLTA
P42166|LAP2A_HUMAN	78	75492.1	0.5	17.57	1.00 : 0.07	0.07 : 0.00	11	6	Lamina-associated polypeptide 2, isoform alpha OS=Homo sapiens GN=TMPO PE=1 SV=2
P20700|LMNB1_HUMAN	2383	66408.4	0.2	4.43	1.00 : 0.00	0.00 : 0.00	2	2	Lamin-B1 OS=Homo sapiens GN=LMNB1 PE=1 SV=2
P00338|LDHA_HUMAN	243	36688.7	1	30.42	1.00 : 0.09	0.25 : 0.00	11	10	L-lactate dehydrogenase A chain OS=Homo sapiens GN=LDHA PE=1 SV=2
Q96IJ6|GMPPA_HUMAN	1620	46291.2	0.2	8.8	1.00 : 0.42	0.01 : 0.00	3	3	Mannose-1-phosphate guanyltransferase alpha OS=Homo sapiens GN=GMPPA PE=1 SV=1
O00264|PGRC1_HUMAN	2188	21671.1	0.2	17.94	1.00 : 0.12	0.00 : 0.08	3	2	Membrane-associated progesterone receptor component 1 OS=Homo sapiens GN=PGRMC1 PE=1 SV=3
P10620|MGST1_HUMAN	3323	17598.7	0.2	10.96	1.00 : 0.00	0.00 : 0.00	2	2	Microsomal glutathione S-transferase 1 OS=Homo sapiens GN=MGST1 PE=1 SV=1
P29966|MARCS_HUMAN	1864	31554.6	0.2	10.54	1.00 : 0.00	0.00 : 0.00	2	2	Myristoylated alanine-rich C-kinase substrate OS=Homo sapiens GN=MARCKS PE=1 SV=4
Q14697|GANAB_HUMAN	128	106874	0.6	14.08	1.00 : 0.00	0.00 : 0.00	11	10	Neutral alpha-glucosidase AB OS=Homo sapiens GN=GANAB PE=1 SV=3
tr|F8W8I6|F8W8I6_HUMAN	855	42835	0.2	11.94	1.00 : 0.00	0.00 : 0.00	4	2	Nucleolysin TIA-1 isoform p40 OS=Homo sapiens GN=TIA1 PE=2 SV=1
P06748|NPM_HUMAN	1599	32575	0.2	13.94	1.00 : 0.06	0.12 : 0.00	5	4	Nucleophosmin OS=Homo sapiens GN=NPM1 PE=1 SV=2
P15531|NDKA_HUMAN	807	17148.7	0.2	42.1	1.00 : 0.00	0.00 : 0.00	9	2	Nucleoside diphosphate kinase A OS=Homo sapiens GN=NME1 PE=1 SV=1
Q96RE7|NACC1_HUMAN	935	57258.3	0.4	6.26	1.00 : 0.18	0.13 : 0.00	3	3	Nucleus accumbens-associated protein 1 OS=Homo sapiens GN=NACC1 PE=1 SV=1
Q96HC4|PDLI5_HUMAN	440	63945.2	0.3	12.41	1.00 : 0.00	0.00 : 0.00	8	8	PDZ and LIM domain protein 5 OS=Homo sapiens GN=PDLIM5 PE=1 SV=5
P00439|PH4H_HUMAN	1337	51862.1	0.2	3.98	1.00 : 0.00	0.00 : 0.00	2	2	Phenylalanine-4-hydroxylase OS=Homo sapiens GN=PAH PE=1 SV=1
tr|K7ER00|K7ER00_HUMAN	640	62395.3	0.2	5.65	1.00 : 0.48	0.00 : 0.06	3	2	Phenylalanine--tRNA ligase alpha subunit OS=Homo sapiens GN=FARSA PE=2 SV=1
Q9Y617|SERC_HUMAN	351	40422.7	0.2	14.86	1.00 : 0.00	0.00 : 0.00	5	5	Phosphoserine aminotransferase OS=Homo sapiens GN=PSAT1 PE=1 SV=2
P09874|PARP1_HUMAN	7	113084	5.1	38.56	1.00 : 0.01	0.07 : 0.00	56	53	Poly [ADP-ribose] polymerase 1 OS=Homo sapiens GN=PARP1 PE=1 SV=4
Q9BY77|PDIP3_HUMAN	1269	46089.3	0.2	9.5	1.00 : 0.39	0.30 : 0.00	3	3	Polymerase delta-interacting protein 3 OS=Homo sapiens GN=POLDIP3 PE=1 SV=2
P17844|DDX5_HUMAN	195	69148.2	0.3	11.72	1.00 : 0.14	0.25 : 0.00	8	5	Probable ATP-dependent RNA helicase DDX5 OS=Homo sapiens GN=DDX5 PE=1 SV=1
P35232|PHB_HUMAN	495	29804.1	0.9	37.86	1.00 : 0.00	0.00 : 0.00	10	10	Prohibitin OS=Homo sapiens GN=PHB PE=1 SV=1
P12004|PCNA_HUMAN	722	28768.8	0.4	12.64	1.00 : 0.48	0.06 : 0.00	4	3	Proliferating cell nuclear antigen OS=Homo sapiens GN=PCNA PE=1 SV=1
Q9UQ80|PA2G4_HUMAN	227	43786.9	0.6	17	1.00 : 0.12	0.25 : 0.00	7	7	Proliferation-associated protein 2G4 OS=Homo sapiens GN=PA2G4 PE=1 SV=3
tr|G3V295|G3V295_HUMAN	952	22842.1	0.3	10.34	1.00 : 0.10	0.00 : 0.07	2	2	Proteasome subunit alpha type OS=Homo sapiens GN=PSMA6 PE=2 SV=1
P25786|PSA1_HUMAN	1445	29555.6	0.2	15.96	1.00 : 0.18	0.23 : 0.00	3	3	Proteasome subunit alpha type-1 OS=Homo sapiens GN=PSMA1 PE=1 SV=1
O43143|DHX15_HUMAN	411	90932.8	0.2	6.28	1.00 : 0.17	0.00 : 0.12	4	4	Putative pre-mRNA-splicing factor ATP-dependent RNA helicase DHX15 OS=Homo sapiens GN=DHX15 PE=1 SV=2
P98179|RBM3_HUMAN	1946	17170.4	0.7	36.94	1.00 : 0.07	0.00 : 0.03	7	7	Putative RNA-binding protein 3 OS=Homo sapiens GN=RBM3 PE=1 SV=1
Q08257|QOR_HUMAN	623	35206.7	0.2	19.14	1.00 : 0.00	0.00 : 0.00	5	2	Quinone oxidoreductase OS=Homo sapiens GN=CRYZ PE=1 SV=1
P62820|RAB1A_HUMAN	11239	22677.8	0.2	19.51	1.00 : 0.00	0.00 : 0.00	3	2	Ras-related protein Rab-1A OS=Homo sapiens GN=RAB1A PE=1 SV=3
Q9H0U4|RAB1B_HUMAN	1362	22171.2	0.2	16.41	1.00 : 0.00	0.00 : 0.00	4	3	Ras-related protein Rab-1B OS=Homo sapiens GN=RAB1B PE=1 SV=1
Q92900|RENT1_HUMAN	316	124345	0.2	3.18	1.00 : 0.00	0.00 : 0.00	3	3	Regulator of nonsense transcripts 1 OS=Homo sapiens GN=UPF1 PE=1 SV=2
P35244|RFA3_HUMAN	2343	13568.7	0.3	33.88	1.00 : 0.03	0.31 : 0.00	4	3	Replication protein A 14 kDa subunit OS=Homo sapiens GN=RPA3 PE=1 SV=1
P27694|RFA1_HUMAN	26	68138.3	1.7	31.65	1.00 : 0.03	0.13 : 0.00	26	19	Replication protein A 70 kDa DNA-binding subunit OS=Homo sapiens GN=RPA1 PE=1 SV=2
O60930|RNH1_HUMAN	1275	32064.2	0.3	16.78	1.00 : 0.11	0.30 : 0.00	3	3	Ribonuclease H1 OS=Homo sapiens GN=RNASEH1 PE=1 SV=2
tr|B0QYV1|B0QYV1_HUMAN	1670	37866	0.2	6.16	1.00 : 0.00	0.00 : 0.00	3	3	RNA binding protein fox-1 homolog OS=Homo sapiens GN=RBM9 PE=2 SV=1
Q96PK6|RBM14_HUMAN	273	69491.6	0.7	10.61	1.00 : 0.23	0.03 : 0.00	5	4	RNA-binding protein 14 OS=Homo sapiens GN=RBM14 PE=1 SV=2
Q9BWF3|RBM4_HUMAN	270	40313.8	0.6	29.12	1.00 : 0.07	0.00 : 0.02	11	6	RNA-binding protein 4 OS=Homo sapiens GN=RBM4 PE=1 SV=1
Q9Y580|RBM7_HUMAN	912	30503.5	0.5	17.66	1.00 : 0.00	0.00 : 0.00	5	5	RNA-binding protein 7 OS=Homo sapiens GN=RBM7 PE=1 SV=1
Q9UL12|SARDH_HUMAN	1037	101037	0.2	2.39	1.00 : 0.08	0.00 : 0.03	2	2	Sarcosine dehydrogenase, mitochondrial OS=Homo sapiens GN=SARDH PE=1 SV=1
Q8WVM8|SCFD1_HUMAN	625	72380	0.3	10.43	1.00 : 0.00	0.00 : 0.00	6	6	Sec1 family domain-containing protein 1 OS=Homo sapiens GN=SCFD1 PE=1 SV=4
tr|B5MCX3|B5MCX3_HUMAN	454	36940.2	0.3	6.23	1.00 : 0.22	0.18 : 0.00	3	3	Septin-2 OS=Homo sapiens GN=SEPT2 PE=2 SV=1
Q13501|SQSTM_HUMAN	1274	47687.2	0.3	7.72	1.00 : 0.21	0.23 : 0.00	2	2	Sequestosome-1 OS=Homo sapiens GN=SQSTM1 PE=1 SV=1
Q13242|SRSF9_HUMAN	1075	25542.2	0.2	15.83	1.00 : 0.06	0.26 : 0.00	3	2	Serine/arginine-rich splicing factor 9 OS=Homo sapiens GN=SRSF9 PE=1 SV=1
P02787|TRFE_HUMAN	259	77064	0.2	8.88	1.00 : 0.00	0.00 : 0.00	5	3	Serotransferrin OS=Homo sapiens GN=TF PE=1 SV=3
tr|B4DQ51|B4DQ51_HUMAN	1143	36025.1	0.2	11.81	1.00 : 0.00	0.00 : 0.00	3	3	Short/branched chain-specific acyl-CoA dehydrogenase, mitochondrial OS=Homo sapiens GN=ACADSB PE=2 SV=1
tr|E7EUY5|E7EUY5_HUMAN	900	15712.9	0.4	33.33	1.00 : 0.01	0.31 : 0.00	4	4	Single-stranded DNA-binding protein (Fragment) OS=Homo sapiens GN=SSBP1 PE=2 SV=1
P23246|SFPQ_HUMAN	88	76149.6	0.6	17.82	1.00 : 0.19	0.20 : 0.00	12	11	Splicing factor, proline- and glutamine-rich OS=Homo sapiens GN=SFPQ PE=1 SV=2
Q14247|SRC8_HUMAN	457	61586.2	0.3	7.09	1.00 : 0.00	0.00 : 0.00	4	4	Src substrate cortactin OS=Homo sapiens GN=CTTN PE=1 SV=2
P38646|GRP75_HUMAN	77	73680.6	0.4	15.46	1.00 : 0.00	0.00 : 0.00	8	5	Stress-70 protein, mitochondrial OS=Homo sapiens GN=HSPA9 PE=1 SV=2
tr|G3XAD8|G3XAD8_HUMAN	340	68080.5	0.8	14.23	1.00 : 0.05	0.17 : 0.00	11	11	Stress-induced-phosphoprotein 1 OS=Homo sapiens GN=STIP1 PE=2 SV=1
tr|F5H7E2|F5H7E2_HUMAN	717	106815	0.2	2.97	1.00 : 0.00	0.00 : 0.00	3	2	Superkiller viralicidic activity 2-like 2 OS=Homo sapiens GN=SKIV2L2 PE=2 SV=1
P78371|TCPB_HUMAN	6	57488.3	1	31.77	1.00 : 0.45	0.05 : 0.00	17	15	T-complex protein 1 subunit beta OS=Homo sapiens GN=CCT2 PE=1 SV=4
P50990|TCPQ_HUMAN	86	59620.7	1.2	25.72	1.00 : 0.12	0.00 : 0.04	13	12	T-complex protein 1 subunit theta OS=Homo sapiens GN=CCT8 PE=1 SV=4
Q9UGI8|TES_HUMAN	837	47996.5	0.2	9.26	1.00 : 0.00	0.00 : 0.00	4	3	Testin OS=Homo sapiens GN=TES PE=1 SV=1
tr|E9PH29|E9PH29_HUMAN	1547	25838.6	0.4	16.8	1.00 : 0.09	0.30 : 0.00	4	4	Thioredoxin-dependent peroxide reductase, mitochondrial OS=Homo sapiens GN=PRDX3 PE=2 SV=1
P23919|KTHY_HUMAN	364	23819.3	0.4	28.3	1.00 : 0.00	0.00 : 0.00	8	6	Thymidylate kinase OS=Homo sapiens GN=DTYMK PE=1 SV=4
Q9P016|THYN1_HUMAN	2358	25697.3	0.3	12.44	1.00 : 0.04	0.29 : 0.00	3	3	Thymocyte nuclear protein 1 OS=Homo sapiens GN=THYN1 PE=1 SV=1
Q96QR8|PURB_HUMAN	550	33240.8	0.4	14.74	1.00 : 0.01	0.32 : 0.00	4	4	Transcriptional activator protein Pur-beta OS=Homo sapiens GN=PURB PE=1 SV=3
P29401|TKT_HUMAN	184	67877.7	0.5	14.76	1.00 : 0.09	0.00 : 0.04	12	11	Transketolase OS=Homo sapiens GN=TKT PE=1 SV=3
Q9Y3I0|RTCB_HUMAN	234	55210.3	0.2	8.71	1.00 : 0.03	0.00 : 0.02	4	3	tRNA-splicing ligase RtcB homolog OS=Homo sapiens GN=RTCB PE=1 SV=1
Q9NUW8|TYDP1_HUMAN	618	68420.4	0.3	6.57	1.00 : 0.03	0.31 : 0.00	3	3	Tyrosyl-DNA phosphodiesterase 1 OS=Homo sapiens GN=TDP1 PE=1 SV=2
Q96DE0|NUD16_HUMAN	542	21273.4	0.4	25.64	1.00 : 0.08	0.31 : 0.00	4	4	U8 snoRNA-decapping enzyme OS=Homo sapiens GN=NUDT16 PE=1 SV=2
O60701|UGDH_HUMAN	211	55024.2	0.6	13.56	1.00 : 0.05	0.30 : 0.00	5	5	UDP-glucose 6-dehydrogenase OS=Homo sapiens GN=UGDH PE=1 SV=1
Q9P0L0|VAPA_HUMAN	1329	27893.2	0.4	28.91	1.00 : 0.11	0.32 : 0.00	5	5	Vesicle-associated membrane protein-associated protein A OS=Homo sapiens GN=VAPA PE=1 SV=3
P21796|VDAC1_HUMAN	819	30772.6	0.3	24.38	1.00 : 0.00	0.00 : 0.00	5	4	Voltage-dependent anion-selective channel protein 1 OS=Homo sapiens GN=VDAC1 PE=1 SV=2
P45880|VDAC2_HUMAN	1168	31566.5	0.3	11.22	1.00 : 0.00	0.00 : 0.00	3	3	Voltage-dependent anion-selective channel protein 2 OS=Homo sapiens GN=VDAC2 PE=1 SV=2
tr|F5H740|F5H740_HUMAN	1397	30757.8	0.2	12.32	1.00 : 0.00	0.00 : 0.00	3	2	Voltage-dependent anion-selective channel protein 3 OS=Homo sapiens GN=VDAC3 PE=2 SV=1
O75083|WDR1_HUMAN	339	66193.6	0.5	15.84	1.00 : 0.00	0.00 : 0.00	13	13	WD repeat-containing protein 1 OS=Homo sapiens GN=WDR1 PE=1 SV=4
P13010|XRCC5_HUMAN	114	82704.6	0.6	29.5	1.00 : 0.24	0.01 : 0.00	25	21	X-ray repair cross-complementing protein 5 OS=Homo sapiens GN=XRCC5 PE=1 SV=3
P12956|XRCC6_HUMAN	42	69843.2	2.4	38.75	1.00 : 0.20	0.03 : 0.00	33	31	X-ray repair cross-complementing protein 6 OS=Homo sapiens GN=XRCC6 PE=1 SV=2
tr|F8W840|F8W840_HUMAN	178	55334.9	0.3	25.73	1.00 : 0.00	0.00 : 0.00	14	5	YTH domain family protein 1 OS=Homo sapiens GN=YTHDF1 PE=2 SV=1
Q9Y5A9|YTHD2_HUMAN	181	62334.2	0.9	27.8	1.00 : 0.08	0.09 : 0.00	14	10	YTH domain family protein 2 OS=Homo sapiens GN=YTHDF2 PE=1 SV=2
tr|R4GN55|R4GN55_HUMAN	47	63697.2	1.1	34.76	1.00 : 0.07	0.07 : 0.00	19	9	YTH domain family protein 3 OS=Homo sapiens GN=YTHDF3 PE=4 SV=1
Q6NZY4|ZCHC8_HUMAN	282	78577.4	0.3	5.79	1.00 : 0.00	0.00 : 0.00	3	3	Zinc finger CCHC domain-containing protein 8 OS=Homo sapiens GN=ZCCHC8 PE=1 SV=2

## Sheet: Hoja4
MCP Output CRE1B vs No biotin 3B
Accession	ID	Mass	Score	Coverage	Ratio	SD	Matched	Unique Peptides	Description
P61604|CH10_HUMAN	1595	10931.7	0.5	47.05	1.00 : 0.02	0.31 : 0.00	5	5	10 kDa heat shock protein, mitochondrial OS=Homo sapiens GN=HSPE1 PE=1 SV=2
P60866|RS20_HUMAN	2791	13372.7	0.2	21	1.00 : 0.00	0.00 : 0.00	3	3	40S ribosomal protein S20 OS=Homo sapiens GN=RPS20 PE=1 SV=1
P42677|RS27_HUMAN	2613	9461.12	0.2	44.04	1.00 : 0.00	0.00 : 0.00	5	5	40S ribosomal protein S27 OS=Homo sapiens GN=RPS27 PE=1 SV=3
P10809|CH60_HUMAN	33	61054.7	1.6	28.79	1.00 : 0.03	0.21 : 0.00	17	15	60 kDa heat shock protein, mitochondrial OS=Homo sapiens GN=HSPD1 PE=1 SV=2
P11021|GRP78_HUMAN	25	72333.1	0.8	31.95	1.00 : 0.23	0.35 : 0.00	19	15	78 kDa glucose-regulated protein OS=Homo sapiens GN=HSPA5 PE=1 SV=2
P60709|ACTB_HUMAN	61	41736.8	0.4	40.53	1.00 : 0.38	0.00 : 0.07	21	3	Actin, cytoplasmic 1 OS=Homo sapiens GN=ACTB PE=1 SV=1
P61160|ARP2_HUMAN	707	44760.8	0.2	12.18	1.00 : 0.00	0.00 : 0.00	4	2	Actin-related protein 2 OS=Homo sapiens GN=ACTR2 PE=1 SV=1
P53999|TCP4_HUMAN	1450	14395.3	0.7	39.37	1.00 : 0.01	0.00 : 0.01	9	8	Activated RNA polymerase II transcriptional coactivator p15 OS=Homo sapiens GN=SUB1 PE=1 SV=3
P27144|KAD4_HUMAN	976	25268	0.2	12.1	1.00 : 0.13	0.26 : 0.00	2	2	Adenylate kinase 4, mitochondrial OS=Homo sapiens GN=AK4 PE=1 SV=1
O43707|ACTN4_HUMAN	133	104854	0.2	7.35	1.00 : 0.00	0.00 : 0.00	6	3	Alpha-actinin-4 OS=Homo sapiens GN=ACTN4 PE=1 SV=2
P06733|ENOA_HUMAN	408	47169	0.2	11.52	1.00 : 0.09	0.24 : 0.00	4	3	Alpha-enolase OS=Homo sapiens GN=ENO1 PE=1 SV=2
P25705|ATPA_HUMAN	143	59750.7	0.3	6.87	1.00 : 0.08	0.29 : 0.00	3	3	ATP synthase subunit alpha, mitochondrial OS=Homo sapiens GN=ATP5A1 PE=1 SV=1
P06576|ATPB_HUMAN	186	56559.9	0.4	13.42	1.00 : 0.00	0.00 : 0.00	7	6	ATP synthase subunit beta, mitochondrial OS=Homo sapiens GN=ATP5B PE=1 SV=3
Q99856|ARI3A_HUMAN	206	62888.9	1.2	20.06	1.00 : 0.09	0.00 : 0.01	14	11	AT-rich interactive domain-containing protein 3A OS=Homo sapiens GN=ARID3A PE=1 SV=2
Q96T60|PNKP_HUMAN	13	57076.4	2	35.7	1.00 : 0.03	0.00 : 0.01	22	21	Bifunctional polynucleotide phosphatase/kinase OS=Homo sapiens GN=PNKP PE=1 SV=1
tr|B4DGP8|B4DGP8_HUMAN	475	71503	0.3	7.01	1.00 : 0.13	0.24 : 0.00	3	3	Calnexin OS=Homo sapiens GN=CANX PE=2 SV=1
P31930|QCR1_HUMAN	686	52645.8	0.2	4.37	1.00 : 0.49	0.00 : 0.15	2	2	Cytochrome b-c1 complex subunit 1, mitochondrial OS=Homo sapiens GN=UQCRC1 PE=1 SV=3
Q96KP4|CNDP2_HUMAN	2240	52878.5	0.2	4.42	1.00 : 0.00	0.00 : 0.00	2	2	Cytosolic non-specific dipeptidase OS=Homo sapiens GN=CNDP2 PE=1 SV=2
O43175|SERA_HUMAN	613	56650.5	0.3	9	1.00 : 0.14	0.00 : 0.13	4	3	D-3-phosphoglycerate dehydrogenase OS=Homo sapiens GN=PHGDH PE=1 SV=4
Q96EP5|DAZP1_HUMAN	656	43383.4	0.3	14.49	1.00 : 0.01	0.31 : 0.00	4	4	DAZ-associated protein 1 OS=Homo sapiens GN=DAZAP1 PE=1 SV=1
P49916|DNLI3_HUMAN	14	112907	1.3	14.56	1.00 : 0.04	0.21 : 0.00	15	14	DNA ligase 3 OS=Homo sapiens GN=LIG3 PE=1 SV=2
P06746|DPOLB_HUMAN	266	38177.7	0.5	20.89	1.00 : 0.00	0.00 : 0.00	7	5	DNA polymerase beta OS=Homo sapiens GN=POLB PE=1 SV=3
P18887|XRCC1_HUMAN	119	69476.6	2.1	26.06	1.00 : 0.00	0.00 : 0.00	23	22	DNA repair protein XRCC1 OS=Homo sapiens GN=XRCC1 PE=1 SV=2
P49736|MCM2_HUMAN	156	101896	0.2	2.76	1.00 : 0.00	0.00 : 0.00	3	3	DNA replication licensing factor MCM2 OS=Homo sapiens GN=MCM2 PE=1 SV=4
P33993|MCM7_HUMAN	120	81308	0.2	9.87	1.00 : 0.00	0.00 : 0.00	8	7	DNA replication licensing factor MCM7 OS=Homo sapiens GN=MCM7 PE=1 SV=4
P27695|APEX1_HUMAN	810	35554.5	0.3	19.18	1.00 : 0.00	0.00 : 0.00	4	3	DNA-(apurinic or apyrimidinic site) lyase OS=Homo sapiens GN=APEX1 PE=1 SV=2
P04843|RPN1_HUMAN	344	68569.5	0.4	12.35	1.00 : 0.00	0.00 : 0.00	7	6	Dolichyl-diphosphooligosaccharide--protein glycosyltransferase subunit 1 OS=Homo sapiens GN=RPN1 PE=1 SV=1
Q15717|ELAV1_HUMAN	1886	36091.9	0.2	8.28	1.00 : 0.06	0.23 : 0.00	2	2	ELAV-like protein 1 OS=Homo sapiens GN=ELAVL1 PE=1 SV=2
Q96FZ2|HMCES_HUMAN	97	40574.9	0.9	29.37	1.00 : 0.02	0.25 : 0.00	10	9	Embryonic stem cell-specific 5-hydroxymethylcytosine-binding protein OS=Homo sapiens GN=HMCES PE=1 SV=1
P14625|ENPL_HUMAN	221	92468.9	1.2	12.7	1.00 : 0.49	0.00 : 0.05	11	9	Endoplasmin OS=Homo sapiens GN=HSP90B1 PE=1 SV=1
Q13347|EIF3I_HUMAN	596	36501.8	0.2	13.84	1.00 : 0.00	0.00 : 0.00	4	4	Eukaryotic translation initiation factor 3 subunit I OS=Homo sapiens GN=EIF3I PE=1 SV=1
P23588|IF4B_HUMAN	657	69151.3	0.3	12.11	1.00 : 0.00	0.00 : 0.00	6	5	Eukaryotic translation initiation factor 4B OS=Homo sapiens GN=EIF4B PE=1 SV=2
Q13868|EXOS2_HUMAN	1148	32789	0.2	12.28	1.00 : 0.00	0.00 : 0.00	3	3	Exosome complex component RRP4 OS=Homo sapiens GN=EXOSC2 PE=1 SV=2
Q9NPD3|EXOS4_HUMAN	1233	26383	0.4	26.53	1.00 : 0.00	0.00 : 0.00	5	5	Exosome complex component RRP41 OS=Homo sapiens GN=EXOSC4 PE=1 SV=3
Q96B26|EXOS8_HUMAN	3430	30039.6	0.2	10.86	1.00 : 0.00	0.00 : 0.00	2	2	Exosome complex component RRP43 OS=Homo sapiens GN=EXOSC8 PE=1 SV=1
Q96I24|FUBP3_HUMAN	326	61640.4	0.5	11.18	1.00 : 0.13	0.11 : 0.00	5	5	Far upstream element-binding protein 3 OS=Homo sapiens GN=FUBP3 PE=1 SV=2
P39748|FEN1_HUMAN	1264	42593	0.6	13.94	1.00 : 0.34	0.00 : 0.06	6	6	Flap endonuclease 1 OS=Homo sapiens GN=FEN1 PE=1 SV=1
tr|H3BQN4|H3BQN4_HUMAN	356	39340.1	0.3	9.97	1.00 : 0.00	0.00 : 0.00	5	4	Fructose-bisphosphate aldolase OS=Homo sapiens GN=ALDOA PE=2 SV=1
P00367|DHE3_HUMAN	136	61397.9	0.2	8.96	1.00 : 0.06	0.00 : 0.03	4	4	Glutamate dehydrogenase 1, mitochondrial OS=Homo sapiens GN=GLUD1 PE=1 SV=2
P04406|G3P_HUMAN	791	36053.2	0.8	25.07	1.00 : 0.06	0.00 : 0.04	8	6	Glyceraldehyde-3-phosphate dehydrogenase OS=Homo sapiens GN=GAPDH PE=1 SV=3
O60832|DKC1_HUMAN	793	57674.2	0.3	8.94	1.00 : 0.08	0.28 : 0.00	3	3	H/ACA ribonucleoprotein complex subunit 4 OS=Homo sapiens GN=DKC1 PE=1 SV=3
Q14527|HLTF_HUMAN	19	113928	1.9	21.11	1.00 : 0.02	0.00 : 0.01	23	20	Helicase-like transcription factor OS=Homo sapiens GN=HLTF PE=1 SV=2
Q03014|HHEX_HUMAN	985	30021.6	0.2	10.74	1.00 : 0.00	0.00 : 0.00	2	2	Hematopoietically-expressed homeobox protein HHEX OS=Homo sapiens GN=HHEX PE=1 SV=1
Q13151|ROA0_HUMAN	959	30840.7	1	25.24	1.00 : 0.05	0.26 : 0.00	8	7	Heterogeneous nuclear ribonucleoprotein A0 OS=Homo sapiens GN=HNRNPA0 PE=1 SV=1
tr|F8W6I7|F8W6I7_HUMAN	98	33155.2	0.8	52.11	1.00 : 0.05	0.00 : 0.05	30	13	Heterogeneous nuclear ribonucleoprotein A1 OS=Homo sapiens GN=HNRNPA1 PE=4 SV=2
P51991|ROA3_HUMAN	253	39594.9	1.4	33.86	1.00 : 0.00	0.23 : 0.00	17	14	Heterogeneous nuclear ribonucleoprotein A3 OS=Homo sapiens GN=HNRNPA3 PE=1 SV=2
tr|G8JLB6|G8JLB6_HUMAN	583	51229.7	0.3	16.31	1.00 : 0.45	0.00 : 0.05	8	6	Heterogeneous nuclear ribonucleoprotein H OS=Homo sapiens GN=HNRNPH1 PE=2 SV=1
Q00839|HNRPU_HUMAN	142	90584.6	1.2	16.84	1.00 : 0.07	0.00 : 0.02	18	17	Heterogeneous nuclear ribonucleoprotein U OS=Homo sapiens GN=HNRNPU PE=1 SV=6
Q1KMD3|HNRL2_HUMAN	547	85104.9	0.2	5.62	1.00 : 0.12	0.00 : 0.06	3	3	Heterogeneous nuclear ribonucleoprotein U-like protein 2 OS=Homo sapiens GN=HNRNPUL2 PE=1 SV=1
P22626|ROA2_HUMAN	151	37429.7	0.6	33.14	1.00 : 0.04	0.26 : 0.00	18	16	Heterogeneous nuclear ribonucleoproteins A2/B1 OS=Homo sapiens GN=HNRNPA2B1 PE=1 SV=2
P09429|HMGB1_HUMAN	638	24893.7	0.5	34.88	1.00 : 0.03	0.31 : 0.00	8	4	High mobility group protein B1 OS=Homo sapiens GN=HMGB1 PE=1 SV=3
P26583|HMGB2_HUMAN	649	24033.7	0.9	39.71	1.00 : 0.00	0.00 : 0.00	12	9	High mobility group protein B2 OS=Homo sapiens GN=HMGB2 PE=1 SV=2
tr|E7ES08|E7ES08_HUMAN	1804	21444.6	0.2	10.1	1.00 : 0.00	0.00 : 0.00	2	2	High mobility group protein B3 (Fragment) OS=Homo sapiens GN=HMGB3 PE=2 SV=1
tr|F5H2U8|F5H2U8_HUMAN	4190	10767.2	0.2	14.14	1.00 : 0.00	0.00 : 0.00	2	2	High mobility group protein HMGI-C OS=Homo sapiens GN=HMGA2 PE=2 SV=1
tr|K7EK07|K7EK07_HUMAN	18985	14914.5	0.3	19.69	1.00 : 0.09	0.18 : 0.00	3	3	Histone H3 (Fragment) OS=Homo sapiens GN=H3F3B PE=2 SV=1
P52292|IMA1_HUMAN	558	57862	0.5	10.01	1.00 : 0.47	0.28 : 0.00	3	3	Importin subunit alpha-1 OS=Homo sapiens GN=KPNA2 PE=1 SV=1
O75874|IDHC_HUMAN	64	46659.3	1.8	42.51	1.00 : 0.34	0.16 : 0.00	20	16	Isocitrate dehydrogenase [NADP] cytoplasmic OS=Homo sapiens GN=IDH1 PE=1 SV=2
tr|B4DFL2|B4DFL2_HUMAN	394	45179.6	0.2	11.5	1.00 : 0.00	0.00 : 0.00	5	3	Isocitrate dehydrogenase [NADP] OS=Homo sapiens GN=IDH2 PE=2 SV=1
Q9H0D6-2|XRN2_HUMAN	202	99961.7	0.5	6.52	1.00 : 0.08	0.00 : 0.06	5	4	Isoform 2 of 5'-3' exoribonuclease 2 OS=Homo sapiens GN=XRN2
O00571-2|DDX3X_HUMAN	65	71355.4	1.2	24.14	1.00 : 0.40	0.00 : 0.03	14	14	Isoform 2 of ATP-dependent RNA helicase DDX3X OS=Homo sapiens GN=DDX3X
Q14444-2|CAPR1_HUMAN	580	76861.6	0.7	6.05	1.00 : 0.35	0.00 : 0.04	5	4	Isoform 2 of Caprin-1 OS=Homo sapiens GN=CAPRIN1
P62633-2|CNBP_HUMAN	1110	18742	0.6	38.82	1.00 : 0.02	0.00 : 0.01	8	6	Isoform 2 of Cellular nucleic acid-binding protein OS=Homo sapiens GN=CNBP
P52272-2|HNRPM_HUMAN	1	73620.9	1.2	49.05	1.00 : 0.12	0.00 : 0.01	60	17	Isoform 2 of Heterogeneous nuclear ribonucleoprotein M OS=Homo sapiens GN=HNRNPM
P00387-2|NB5R3_HUMAN	1697	31628.7	0.3	18.34	1.00 : 0.08	0.00 : 0.06	5	5	Isoform 2 of NADH-cytochrome b5 reductase 3 OS=Homo sapiens GN=CYB5R3
Q14697-2|GANAB_HUMAN	129	109438	0.3	10.97	1.00 : 0.00	0.00 : 0.00	9	7	Isoform 2 of Neutral alpha-glucosidase AB OS=Homo sapiens GN=GANAB
Q01085-2|TIAR_HUMAN	670	43448.7	0.2	10.96	1.00 : 0.14	0.00 : 0.14	3	2	Isoform 2 of Nucleolysin TIAR OS=Homo sapiens GN=TIAL1
Q9NYL4-2|FKB11_HUMAN	2354	15769.4	0.2	14.38	1.00 : 0.10	0.25 : 0.00	2	2	Isoform 2 of Peptidyl-prolyl cis-trans isomerase FKBP11 OS=Homo sapiens GN=FKBP11
P51148-2|RAB5C_HUMAN	1409	27035.5	0.2	10.44	1.00 : 0.09	0.26 : 0.00	2	2	Isoform 2 of Ras-related protein Rab-5C OS=Homo sapiens GN=RAB5C
P35250-2|RFC2_HUMAN	563	35243.6	0.3	15.93	1.00 : 0.08	0.30 : 0.00	4	4	Isoform 2 of Replication factor C subunit 2 OS=Homo sapiens GN=RFC2
P40937-2|RFC5_HUMAN	431	36104.9	0.2	10.34	1.00 : 0.00	0.00 : 0.00	3	3	Isoform 2 of Replication factor C subunit 5 OS=Homo sapiens GN=RFC5
P38159-2|RBMX_HUMAN	929	40846.2	0.4	12.96	1.00 : 0.00	0.00 : 0.00	4	4	Isoform 2 of RNA-binding motif protein, X chromosome OS=Homo sapiens GN=RBMX
A0AV96-2|RBM47_HUMAN	2069	56920	0.2	5.34	1.00 : 0.00	0.00 : 0.00	2	2	Isoform 2 of RNA-binding protein 47 OS=Homo sapiens GN=RBM47
Q96DH6-2|MSI2H_HUMAN	480	28420.7	0.5	21.51	1.00 : 0.01	0.00 : 0.01	9	6	Isoform 2 of RNA-binding protein Musashi homolog 2 OS=Homo sapiens GN=MSI2
Q9NUQ6-2|SPS2L_HUMAN	1038	54178.5	0.2	5.11	1.00 : 0.34	0.16 : 0.00	2	2	Isoform 2 of SPATS2-like protein OS=Homo sapiens GN=SPATS2L
P06753-2|TPM3_HUMAN	557	29032.6	0.2	27.82	1.00 : 0.00	0.00 : 0.00	7	6	Isoform 2 of Tropomyosin alpha-3 chain OS=Homo sapiens GN=TPM3
Q9ULV4-3|COR1C_HUMAN	413	58947.6	0.2	11.95	1.00 : 0.00	0.00 : 0.00	7	5	Isoform 3 of Coronin-1C OS=Homo sapiens GN=CORO1C
P11413-3|G6PD_HUMAN	384	62468.4	0.3	3.3	1.00 : 0.26	0.09 : 0.00	2	2	Isoform 3 of Glucose-6-phosphate 1-dehydrogenase OS=Homo sapiens GN=G6PD
Q99729-3|ROAA_HUMAN	698	30588	0.6	27.36	1.00 : 0.01	0.30 : 0.00	7	6	Isoform 3 of Heterogeneous nuclear ribonucleoprotein A/B OS=Homo sapiens GN=HNRNPAB
O14979-3|HNRDL_HUMAN	1100	27191.4	0.2	18.44	1.00 : 0.07	0.24 : 0.00	4	2	Isoform 3 of Heterogeneous nuclear ribonucleoprotein D-like OS=Homo sapiens GN=HNRNPDL
Q8NC51-3|PAIRB_HUMAN	1773	43135.4	0.2	10.43	1.00 : 0.00	0.00 : 0.00	6	6	Isoform 3 of Plasminogen activator inhibitor 1 RNA-binding protein OS=Homo sapiens GN=SERBP1
P34897-3|GLYM_HUMAN	487	53454.9	0.2	6	1.00 : 0.13	0.25 : 0.00	3	2	Isoform 3 of Serine hydroxymethyltransferase, mitochondrial OS=Homo sapiens GN=SHMT2
O60506-4|HNRPQ_HUMAN	499	58735.8	0.2	7.77	1.00 : 0.00	0.00 : 0.00	3	3	Isoform 4 of Heterogeneous nuclear ribonucleoprotein Q OS=Homo sapiens GN=SYNCRIP
O94979-9|SC31A_HUMAN	328	130747	0.2	2.66	1.00 : 0.00	0.00 : 0.00	4	4	Isoform 9 of Protein transport protein Sec31A OS=Homo sapiens GN=SEC31A
Q9UN86-2|G3BP2_HUMAN	271	50817.4	1.1	22.27	1.00 : 0.10	0.17 : 0.00	12	10	Isoform B of Ras GTPase-activating protein-binding protein 2 OS=Homo sapiens GN=G3BP2
O75190-3|DNJB6_HUMAN	1170	35714.4	0.2	9.23	1.00 : 0.00	0.00 : 0.00	2	2	Isoform C of DnaJ homolog subfamily B member 6 OS=Homo sapiens GN=DNAJB6
O60488-2|ACSL4_HUMAN	936	74436.2	0.2	3.43	1.00 : 0.00	0.00 : 0.00	2	2	Isoform Short of Long-chain-fatty-acid--CoA ligase 4 OS=Homo sapiens GN=ACSL4
P42166|LAP2A_HUMAN	78	75492.1	0.6	20.31	1.00 : 0.04	0.29 : 0.00	10	8	Lamina-associated polypeptide 2, isoform alpha OS=Homo sapiens GN=TMPO PE=1 SV=2
P00338|LDHA_HUMAN	243	36688.7	0.7	25.6	1.00 : 0.12	0.00 : 0.07	7	7	L-lactate dehydrogenase A chain OS=Homo sapiens GN=LDHA PE=1 SV=2
O00264|PGRC1_HUMAN	2188	21671.1	0.2	17.43	1.00 : 0.11	0.24 : 0.00	3	3	Membrane-associated progesterone receptor component 1 OS=Homo sapiens GN=PGRMC1 PE=1 SV=3
P10620|MGST1_HUMAN	3323	17598.7	0.2	10.96	1.00 : 0.00	0.00 : 0.00	2	2	Microsomal glutathione S-transferase 1 OS=Homo sapiens GN=MGST1 PE=1 SV=1
O96008|TOM40_HUMAN	2037	37893.1	0.2	9.14	1.00 : 0.00	0.00 : 0.00	2	2	Mitochondrial import receptor subunit TOM40 homolog OS=Homo sapiens GN=TOMM40 PE=1 SV=1
P29966|MARCS_HUMAN	1864	31554.6	0.2	10.54	1.00 : 0.00	0.00 : 0.00	2	2	Myristoylated alanine-rich C-kinase substrate OS=Homo sapiens GN=MARCKS PE=1 SV=4
Q15233|NONO_HUMAN	208	54231.5	0.8	21.86	1.00 : 0.38	0.13 : 0.00	12	11	Non-POU domain-containing octamer-binding protein OS=Homo sapiens GN=NONO PE=1 SV=4
P67809|YBOX1_HUMAN	1290	35924.2	0.4	16.97	1.00 : 0.48	0.00 : 0.06	4	4	Nuclease-sensitive element-binding protein 1 OS=Homo sapiens GN=YBX1 PE=1 SV=3
P09874|PARP1_HUMAN	7	113084	4.7	35.99	1.00 : 0.02	0.09 : 0.00	50	49	Poly [ADP-ribose] polymerase 1 OS=Homo sapiens GN=PARP1 PE=1 SV=4
P35232|PHB_HUMAN	495	29804.1	0.5	26.47	1.00 : 0.00	0.00 : 0.00	7	6	Prohibitin OS=Homo sapiens GN=PHB PE=1 SV=1
P25786|PSA1_HUMAN	1445	29555.6	0.4	19.01	1.00 : 0.09	0.31 : 0.00	4	4	Proteasome subunit alpha type-1 OS=Homo sapiens GN=PSMA1 PE=1 SV=1
P28072|PSB6_HUMAN	1877	25357.7	0.2	9.62	1.00 : 0.00	0.00 : 0.00	2	2	Proteasome subunit beta type-6 OS=Homo sapiens GN=PSMB6 PE=1 SV=4
P30101|PDIA3_HUMAN	182	56782.5	0.3	19.4	1.00 : 0.27	0.16 : 0.00	9	4	Protein disulfide-isomerase A3 OS=Homo sapiens GN=PDIA3 PE=1 SV=4
tr|B7Z254|B7Z254_HUMAN	1124	47838	0.2	6.4	1.00 : 0.48	0.12 : 0.00	2	2	Protein disulfide-isomerase A6 OS=Homo sapiens GN=PDIA6 PE=2 SV=1
Q9BPW8|NIPS1_HUMAN	978	33310	0.2	3.52	1.00 : 0.00	0.00 : 0.00	2	2	Protein NipSnap homolog 1 OS=Homo sapiens GN=NIPSNAP1 PE=1 SV=1
P48634|PRC2A_HUMAN	254	228861	0.3	3.7	1.00 : 0.00	0.00 : 0.00	5	5	Protein PRRC2A OS=Homo sapiens GN=PRRC2A PE=1 SV=3
tr|F5H365|F5H365_HUMAN	115	82969.2	0.4	11.14	1.00 : 0.48	0.00 : 0.07	6	6	Protein transport protein Sec23A OS=Homo sapiens GN=SEC23A PE=2 SV=1
P98179|RBM3_HUMAN	1946	17170.4	0.7	36.94	1.00 : 0.00	0.00 : 0.00	8	8	Putative RNA-binding protein 3 OS=Homo sapiens GN=RBM3 PE=1 SV=1
Q13283|G3BP1_HUMAN	278	52164.3	1	22.74	1.00 : 0.43	0.00 : 0.02	11	10	Ras GTPase-activating protein-binding protein 1 OS=Homo sapiens GN=G3BP1 PE=1 SV=1
Q9H0U4|RAB1B_HUMAN	1362	22171.2	0.2	12.43	1.00 : 0.12	0.01 : 0.00	3	2	Ras-related protein Rab-1B OS=Homo sapiens GN=RAB1B PE=1 SV=1
P51149|RAB7A_HUMAN	1606	23489.7	0.2	14	1.00 : 0.00	0.00 : 0.00	2	2	Ras-related protein Rab-7a OS=Homo sapiens GN=RAB7A PE=1 SV=1
P35244|RFA3_HUMAN	2343	13568.7	0.3	23.14	1.00 : 0.06	0.00 : 0.06	3	3	Replication protein A 14 kDa subunit OS=Homo sapiens GN=RPA3 PE=1 SV=1
P15927|RFA2_HUMAN	840	29246.8	0.4	19.62	1.00 : 0.00	0.00 : 0.00	5	5	Replication protein A 32 kDa subunit OS=Homo sapiens GN=RPA2 PE=1 SV=1
P27694|RFA1_HUMAN	26	68138.3	1.9	27.11	1.00 : 0.03	0.11 : 0.00	23	20	Replication protein A 70 kDa DNA-binding subunit OS=Homo sapiens GN=RPA1 PE=1 SV=2
tr|B0QYV1|B0QYV1_HUMAN	1670	37866	0.3	8.4	1.00 : 0.43	0.16 : 0.00	3	3	RNA binding protein fox-1 homolog OS=Homo sapiens GN=RBM9 PE=2 SV=1
tr|B4DN88|B4DN88_HUMAN	704	45968.9	0.3	15.27	1.00 : 0.00	0.00 : 0.00	6	4	RNA-binding motif, single-stranded-interacting protein 1 OS=Homo sapiens GN=RBMS1 PE=2 SV=1
Q96PK6|RBM14_HUMAN	273	69491.6	0.5	19.28	1.00 : 0.28	0.00 : 0.05	10	7	RNA-binding protein 14 OS=Homo sapiens GN=RBM14 PE=1 SV=2
Q9BWF3|RBM4_HUMAN	270	40313.8	0.4	22.8	1.00 : 0.06	0.00 : 0.02	7	4	RNA-binding protein 4 OS=Homo sapiens GN=RBM4 PE=1 SV=1
Q9Y580|RBM7_HUMAN	912	30503.5	0.4	21.05	1.00 : 0.00	0.00 : 0.00	5	4	RNA-binding protein 7 OS=Homo sapiens GN=RBM7 PE=1 SV=1
O43347|MSI1H_HUMAN	334	39124.5	0.3	12.15	1.00 : 0.06	0.31 : 0.00	5	3	RNA-binding protein Musashi homolog 1 OS=Homo sapiens GN=MSI1 PE=1 SV=1
Q9UL12|SARDH_HUMAN	1037	101037	0.2	2.5	1.00 : 0.00	0.00 : 0.00	2	2	Sarcosine dehydrogenase, mitochondrial OS=Homo sapiens GN=SARDH PE=1 SV=1
tr|E7EUY5|E7EUY5_HUMAN	900	15712.9	0.5	36.29	1.00 : 0.06	0.29 : 0.00	5	5	Single-stranded DNA-binding protein (Fragment) OS=Homo sapiens GN=SSBP1 PE=2 SV=1
P23246|SFPQ_HUMAN	88	76149.6	0.6	18.38	1.00 : 0.47	0.00 : 0.04	13	12	Splicing factor, proline- and glutamine-rich OS=Homo sapiens GN=SFPQ PE=1 SV=2
P38646|GRP75_HUMAN	77	73680.6	0.4	16.34	1.00 : 0.09	0.28 : 0.00	8	5	Stress-70 protein, mitochondrial OS=Homo sapiens GN=HSPA9 PE=1 SV=2
P31948|STIP1_HUMAN	338	62639.3	0.7	16.57	1.00 : 0.05	0.09 : 0.00	8	8	Stress-induced-phosphoprotein 1 OS=Homo sapiens GN=STIP1 PE=1 SV=1
P42285|SK2L2_HUMAN	718	117805	0.2	2.87	1.00 : 0.15	0.25 : 0.00	3	3	Superkiller viralicidic activity 2-like 2 OS=Homo sapiens GN=SKIV2L2 PE=1 SV=3
Q13148|TADBP_HUMAN	866	44739.8	0.7	13.04	1.00 : 0.10	0.24 : 0.00	5	5	TAR DNA-binding protein 43 OS=Homo sapiens GN=TARDBP PE=1 SV=1
P50990|TCPQ_HUMAN	86	59620.7	0.8	26.09	1.00 : 0.31	0.45 : 0.00	13	12	T-complex protein 1 subunit theta OS=Homo sapiens GN=CCT8 PE=1 SV=4
P30048|PRDX3_HUMAN	1551	27692.7	0.2	10.93	1.00 : 0.12	0.00 : 0.06	3	3	Thioredoxin-dependent peroxide reductase, mitochondrial OS=Homo sapiens GN=PRDX3 PE=1 SV=3
P23919|KTHY_HUMAN	364	23819.3	0.5	27.35	1.00 : 0.06	0.30 : 0.00	6	5	Thymidylate kinase OS=Homo sapiens GN=DTYMK PE=1 SV=4
Q96QR8|PURB_HUMAN	550	33240.8	0.2	15.06	1.00 : 0.00	0.00 : 0.00	4	3	Transcriptional activator protein Pur-beta OS=Homo sapiens GN=PURB PE=1 SV=3
Q9Y3I0|RTCB_HUMAN	234	55210.3	0.2	9.1	1.00 : 0.00	0.00 : 0.00	4	4	tRNA-splicing ligase RtcB homolog OS=Homo sapiens GN=RTCB PE=1 SV=1
Q9NUW8|TYDP1_HUMAN	618	68420.4	0.2	9.37	1.00 : 0.06	0.00 : 0.05	5	4	Tyrosyl-DNA phosphodiesterase 1 OS=Homo sapiens GN=TDP1 PE=1 SV=2
Q96DE0|NUD16_HUMAN	542	21273.4	0.3	29.23	1.00 : 0.00	0.00 : 0.00	4	4	U8 snoRNA-decapping enzyme OS=Homo sapiens GN=NUDT16 PE=1 SV=2
tr|F8W726|F8W726_HUMAN	452	113499	0.8	6.02	1.00 : 0.45	0.17 : 0.00	6	5	Ubiquitin-associated protein 2-like OS=Homo sapiens GN=UBAP2L PE=2 SV=1
P22314|UBA1_HUMAN	341	117849	0.2	4.91	1.00 : 0.10	0.23 : 0.00	4	3	Ubiquitin-like modifier-activating enzyme 1 OS=Homo sapiens GN=UBA1 PE=1 SV=3
Q16851|UGPA_HUMAN	379	56940.3	0.5	9.64	1.00 : 0.40	0.00 : 0.05	4	4	UTP--glucose-1-phosphate uridylyltransferase OS=Homo sapiens GN=UGP2 PE=1 SV=5
Q9P0L0|VAPA_HUMAN	1329	27893.2	0.4	22.89	1.00 : 0.06	0.00 : 0.06	5	5	Vesicle-associated membrane protein-associated protein A OS=Homo sapiens GN=VAPA PE=1 SV=3
P21796|VDAC1_HUMAN	819	30772.6	0.4	24.38	1.00 : 0.00	0.00 : 0.00	6	5	Voltage-dependent anion-selective channel protein 1 OS=Homo sapiens GN=VDAC1 PE=1 SV=2
P45880|VDAC2_HUMAN	1168	31566.5	0.2	7.48	1.00 : 0.04	0.26 : 0.00	2	2	Voltage-dependent anion-selective channel protein 2 OS=Homo sapiens GN=VDAC2 PE=1 SV=2
P13010|XRCC5_HUMAN	114	82704.6	1.4	22.4	1.00 : 0.15	0.10 : 0.00	18	17	X-ray repair cross-complementing protein 5 OS=Homo sapiens GN=XRCC5 PE=1 SV=3
P12956|XRCC6_HUMAN	42	69843.2	2	37.27	1.00 : 0.18	0.03 : 0.00	30	29	X-ray repair cross-complementing protein 6 OS=Homo sapiens GN=XRCC6 PE=1 SV=2
tr|F8W840|F8W840_HUMAN	178	55334.9	0.4	22.59	1.00 : 0.06	0.00 : 0.05	11	3	YTH domain family protein 1 OS=Homo sapiens GN=YTHDF1 PE=2 SV=1
Q9Y5A9|YTHD2_HUMAN	181	62334.2	1	24.52	1.00 : 0.09	0.00 : 0.04	13	9	YTH domain family protein 2 OS=Homo sapiens GN=YTHDF2 PE=1 SV=2
tr|R4GN55|R4GN55_HUMAN	47	63697.2	0.6	29.62	1.00 : 0.10	0.13 : 0.00	15	4	YTH domain family protein 3 OS=Homo sapiens GN=YTHDF3 PE=4 SV=1
Q6NZY4|ZCHC8_HUMAN	282	78577.4	0.3	5.51	1.00 : 0.00	0.00 : 0.00	3	3	Zinc finger CCHC domain-containing protein 8 OS=Homo sapiens GN=ZCCHC8 PE=1 SV=2
